# Supplementary material for: Adaptation after vastus lateralis denervation in rats demonstrates neural regulation of joint stresses and strains
Source: eLife. 2018 Sep 3;7:e38215. doi: 10.7554/eLife.38215 (PMC6150696; doi:10.7554/eLife.38215)
Supplement: Figure 2—source data 1. [file elife-38215-fig2-data1.zip]

Archive with 4 entries (4 files):
- Fig2/.RData
- Fig2/.Rhistory
- Fig2/internalVariables_mass.R
- Fig2/mass_quads.csv
