# Supplementary material for: Adaptation after vastus lateralis denervation in rats demonstrates neural regulation of joint stresses and strains
Source: eLife. 2018 Sep 3;7:e38215. doi: 10.7554/eLife.38215 (PMC6150696; doi:10.7554/eLife.38215)
Supplement: Figure 2—source data 1. [file elife-38215-fig2-data1.zip › Fig2/mass_quads.csv]

ratId	muscle	ipsi	contra
J5	RF	1.29	1.23
J5	VI	0.2	0.18
J5	VL	0.31	1.05
J5	VM	0.27	0.36
J9	RF	1.37	1.16
J9	VI	0.27	0.24
J9	VL	0.59	1.24
J9	VM	0.44	0.4
Rat21	RF	1.45	1.36
Rat21	VI	0.2	0.14
Rat21	VL	0.4	1.65
Rat21	VM	0.7	0.58
Rat22	RF	1.19	1.07
Rat22	VI	0.19	0.17
Rat22	VL	0.3	1.23
Rat22	VM	0.54	0.51
Rat24	RF	1.17	1.15
Rat24	VI	0.19	0.25
Rat24	VL	0.34	1.41
Rat24	VM	0.48	0.56
Rat25	RF	1.31	1.2
Rat25	VI	0.21	0.16
Rat25	VL	0.36	1.54
Rat25	VM	0.58	0.65
