# Supplementary material for: Adaptation after vastus lateralis denervation in rats demonstrates neural regulation of joint stresses and strains
Source: eLife. 2018 Sep 3;7:e38215. doi: 10.7554/eLife.38215 (PMC6150696; doi:10.7554/eLife.38215)
Supplement: Figure 3—source data 1. [file elife-38215-fig3-data1.zip › Fig3/bursts_RF_VM.csv]

ratID	des_days	muscle	cycle	data
rat21	-1	VM	1	1.55270389966584
rat21	-1	VM	4	1.7366449880187
rat21	-1	VM	5	1.17871159532421
rat21	-1	VM	6	1.85268100817496
rat21	-1	VM	12	1.85448340093749
rat21	-1	VM	13	1.08197035646997
rat21	-1	VM	14	0.847692463265586
rat21	-1	VM	15	1.84748585184385
rat21	-1	VM	16	0.955372130139956
rat21	-1	VM	17	1.56761346762664
rat21	-1	VM	18	1.5844577628847
rat21	-1	VM	19	1.12080170212599
rat21	-1	VM	20	1.31037627137425
rat21	-1	VM	21	0.844965899212284
rat21	-1	VM	22	0.783926624497139
rat21	-1	VM	23	1.14192795741512
rat21	-1	VM	25	1.25938657958853
rat21	-1	VM	26	0.599240309069461
rat21	-1	VM	28	0.684444161739365
rat21	-1	VM	29	0.700161338071628
rat21	-1	VM	30	1.33912703193532
rat21	-1	VM	31	1.63061702927809
rat21	-1	VM	32	0.594212091778428
rat21	-1	VM	37	0.84486346768399
rat21	-1	VM	38	0.615994370978144
rat21	-1	VM	40	0.772824835830124
rat21	-1	VM	42	0.90160182896848
rat21	-1	VM	43	1.12084622733206
rat21	-1	VM	44	0.64911216566975
rat21	-1	VM	45	1.01210692150017
rat21	-1	VM	46	0.847734845365122
rat21	-1	VM	50	0.805194460024606
rat21	-1	VM	51	1.50521573226386
rat21	-1	VM	52	1.37699610855479
rat21	-1	VM	53	1.17389370414494
rat21	-1	VM	55	0.92973611036405
rat21	-1	VM	56	0.982083179543163
rat21	-1	VM	57	1.65323769430678
rat21	-1	VM	64	0.734540853814053
rat21	-1	VM	65	1.32123962034132
rat21	-1	VM	70	0.773100945022107
rat21	-1	VM	71	0.539889386955974
rat21	-1	VM	72	0.837274121748568
rat21	-1	VM	73	0.33876356996369
rat21	-1	VM	74	0.819491855388521
rat21	-1	VM	75	1.23918060661166
rat21	-1	VM	76	1.11068538143204
rat21	-1	VM	77	0.84916796026449
rat21	-1	VM	78	1.10808946250751
rat21	-1	VM	79	0.778536001864164
rat21	-1	VM	80	1.171174644882
rat21	-1	VM	81	0.675582245960975
rat21	-1	VM	82	0.882140457400768
rat21	-1	VM	83	0.983114229426637
rat21	-1	VM	85	0.91046960558654
rat21	-1	VM	86	0.736122098195909
rat21	-1	VM	89	0.800564619104032
rat21	-1	VM	90	1.63195911379208
rat21	-1	VM	93	0.832784674716888
rat21	-1	VM	97	0.772492404922526
rat21	-1	VM	98	0.786810021322208
rat21	-1	VM	99	0.925619812516285
rat21	-1	VM	100	1.4067603461012
rat21	-1	VM	102	1.25127067695483
rat21	-1	VM	103	0.823048238225768
rat21	-1	VM	106	1.42012759902043
rat21	-1	VM	107	0.972504057787816
rat21	-1	VM	108	0.992831016093319
rat21	-1	VM	109	1.66938310888168
rat21	-1	VM	112	0.87453312195346
rat21	-1	VM	113	1.00967053248433
rat21	-1	VM	116	0.860696019428439
rat21	-1	VM	117	0.936316420843709
rat21	-1	VM	118	0.446127186233888
rat21	-1	VM	120	0.781703950256125
rat21	-1	VM	121	0.643171895467338
rat21	-1	VM	122	1.27210771580467
rat21	-1	VM	123	0.220074960551819
rat21	-1	VM	125	1.39377257249762
rat21	-1	VM	126	0.907387182183915
rat21	-1	VM	127	0.556770781059912
rat21	-1	VM	128	0.945339975983412
rat21	-1	VM	130	1.07950073802473
rat21	-1	VM	131	0.825818118594734
rat21	-1	VM	132	1.16176917679963
rat21	-1	VM	133	0.796793931560175
rat21	-1	VM	134	0.670305769729536
rat21	-1	VM	137	0.522857787180235
rat21	-1	VM	138	0.603280317631356
rat21	-1	VM	139	0.951340665747732
rat21	-1	VM	141	0.645112501335302
rat21	-1	VM	142	0.73484988649671
rat21	-1	VM	143	0.805534482377725
rat21	1	VM	5	1.77397218803105
rat21	1	VM	10	1.37549897654257
rat21	1	VM	12	3.608556493325
rat21	1	VM	14	1.38641171949487
rat21	1	VM	15	1.05759984985998
rat21	1	VM	18	3.48216584476793
rat21	1	VM	19	2.58832932262228
rat21	1	VM	20	2.59136004594911
rat21	1	VM	22	3.22194667480921
rat21	1	VM	24	1.75565582963436
rat21	1	VM	26	3.76803674431696
rat21	1	VM	27	3.06286352737855
rat21	1	VM	28	2.78789934776579
rat21	1	VM	30	1.41461887717851
rat21	1	VM	32	2.88065797987096
rat21	1	VM	33	3.1427160936712
rat21	1	VM	34	2.87532567479627
rat21	1	VM	35	3.75109255551503
rat21	1	VM	36	3.66469243144373
rat21	1	VM	37	3.00975806755836
rat21	1	VM	38	2.09067819529451
rat21	1	VM	39	2.09596332349216
rat21	1	VM	40	2.95638331364292
rat21	1	VM	42	2.07232025545906
rat21	1	VM	43	3.15309869087258
rat21	1	VM	44	3.75748944480412
rat21	1	VM	45	2.04724122595667
rat21	1	VM	46	2.16773234743321
rat21	1	VM	47	2.85267665510882
rat21	1	VM	48	2.36941950845604
rat21	1	VM	49	3.360903018725
rat21	1	VM	50	0.638051805818293
rat21	1	VM	52	0.900261624679626
rat21	1	VM	55	2.56442924542999
rat21	1	VM	56	2.26647504001686
rat21	1	VM	57	2.39423154466366
rat21	1	VM	62	2.09496766912331
rat21	1	VM	64	1.88427984067711
rat21	1	VM	65	2.80284135277483
rat21	1	VM	66	2.03191344373835
rat21	1	VM	67	2.30757127289577
rat21	1	VM	68	2.19465162724681
rat21	1	VM	69	2.32688326973173
rat21	1	VM	70	2.09741745287981
rat21	1	VM	71	2.45755164056551
rat21	1	VM	74	1.9250350583227
rat21	1	VM	75	1.50201113633636
rat21	1	VM	76	1.31167770226848
rat21	1	VM	78	1.6205904205954
rat21	1	VM	79	2.33980899279227
rat21	1	VM	80	2.22627962185197
rat21	1	VM	82	5.03795628471842
rat21	1	VM	83	2.26763131238336
rat21	1	VM	84	2.61199056803628
rat21	1	VM	85	0.919920274068069
rat21	1	VM	87	3.56921387912334
rat21	1	VM	88	2.94146807377542
rat21	9	VM	1	2.16781187768692
rat21	9	VM	3	1.03532238725404
rat21	9	VM	4	0.859954450288473
rat21	9	VM	10	1.21603049339899
rat21	9	VM	11	0.502842353339553
rat21	9	VM	12	0.672718857812324
rat21	9	VM	13	0.839425613671198
rat21	9	VM	14	0.954582560176787
rat21	45	VM	1	1.46148090549424
rat21	45	VM	2	1.63056192661583
rat21	45	VM	3	1.03667242237541
rat21	45	VM	7	1.25359281417248
rat21	45	VM	8	1.19093939383768
rat21	45	VM	9	1.1521206543575
rat21	45	VM	10	1.14929782467426
rat21	45	VM	11	1.60201990094192
rat21	45	VM	12	2.15240772384844
rat21	45	VM	13	1.12524464104608
rat21	45	VM	14	1.15365839396231
rat21	45	VM	15	1.39418179744561
rat21	45	VM	16	1.80657911023334
rat21	45	VM	17	2.09280120211864
rat21	45	VM	18	3.45128823984273
rat21	45	VM	19	1.23644997577543
rat21	45	VM	21	1.37029891924572
rat21	45	VM	22	1.93788453179446
rat21	45	VM	24	2.71435819074726
rat21	45	VM	25	1.10929684439234
rat21	45	VM	28	1.02637158310585
rat21	45	VM	29	1.70154859924574
rat21	45	VM	30	1.23712244014905
rat21	45	VM	31	2.79883237414748
rat21	45	VM	32	1.02776137859897
rat21	45	VM	34	1.06148198353387
rat21	45	VM	35	1.00172480002152
rat21	45	VM	36	0.964284891492718
rat21	45	VM	37	0.952862537750135
rat21	45	VM	38	1.41322030582194
rat21	45	VM	39	0.569831591532771
rat21	45	VM	40	0.775446288264554
rat21	45	VM	41	1.28608044929385
rat21	45	VM	42	1.08707241930717
rat21	45	VM	43	0.997286713261243
rat21	45	VM	44	1.27856721986035
rat21	45	VM	46	1.66351937858543
rat21	45	VM	47	2.40746968915513
rat21	45	VM	48	0.619246515443446
rat21	45	VM	50	0.916842435686593
rat21	45	VM	52	0.812394714499325
rat21	45	VM	53	1.50497575998019
rat21	45	VM	54	1.52799606048668
rat21	45	VM	55	0.952123539103942
rat21	45	VM	56	1.13598280772096
rat21	45	VM	57	1.22846686944246
rat21	45	VM	58	1.41337675621255
rat21	45	VM	59	0.801136751329537
rat21	45	VM	60	1.37109006289757
rat21	45	VM	61	0.646118436286959
rat21	45	VM	62	0.798923356708769
rat21	45	VM	64	1.18365924160348
rat21	45	VM	65	1.00741057774524
rat21	45	VM	66	1.11354443856878
rat21	45	VM	67	1.24712879176626
rat21	45	VM	68	1.1646017326359
rat21	45	VM	72	1.1368325061136
rat21	45	VM	73	1.0414428952207
rat21	45	VM	75	1.80781001749685
rat21	45	VM	78	0.525685239885435
rat21	45	VM	79	0.981472862296231
rat21	45	VM	81	1.18775332484236
rat22	-1	RF	2	1.1121169278218
rat22	-1	RF	3	0.806915851547783
rat22	-1	RF	4	0.729393908449148
rat22	-1	RF	7	0.609524502952383
rat22	-1	RF	8	1.70305354509167
rat22	-1	RF	9	0.885970488112907
rat22	-1	RF	10	1.26116405535339
rat22	-1	RF	11	0.837275940068381
rat22	-1	RF	12	1.00735610990369
rat22	-1	RF	13	0.837791952658588
rat22	-1	RF	15	1.17702733555132
rat22	-1	RF	16	0.493291845643525
rat22	-1	RF	17	1.00026135886831
rat22	-1	RF	18	0.490192479432654
rat22	-1	RF	19	0.371652487076345
rat22	-1	RF	20	0.516059204905129
rat22	-1	RF	21	1.00008487188978
rat22	-1	RF	22	0.70316675106318
rat22	-1	RF	23	0.793162861206698
rat22	-1	RF	24	0.688937801678582
rat22	-1	RF	25	1.19865050405855
rat22	-1	RF	26	0.460874272888835
rat22	-1	RF	29	1.09007840750383
rat22	-1	RF	30	1.96269193597575
rat22	-1	RF	31	0.846193064469506
rat22	-1	RF	35	0.718318594248564
rat22	-1	RF	36	1.05391481117894
rat22	-1	RF	37	0.901704641728309
rat22	-1	RF	38	0.899739617453059
rat22	-1	RF	39	0.640872941696221
rat22	-1	RF	40	1.86044460742076
rat22	-1	RF	41	0.63079693074177
rat22	-1	RF	43	0.829738144078178
rat22	-1	RF	44	1.19739473888137
rat22	-1	RF	45	1.8441678275443
rat22	-1	RF	46	0.322677340161816
rat22	-1	RF	47	0.710120376852732
rat22	-1	RF	49	0.811784771769774
rat22	-1	RF	51	1.24471391836196
rat22	-1	RF	52	1.34068039157323
rat22	-1	RF	53	1.65051711785659
rat22	-1	RF	54	1.06449842687212
rat22	-1	RF	55	0.896819291849334
rat22	-1	RF	56	0.897632586187318
rat22	-1	RF	57	0.679540322430225
rat22	-1	RF	58	0.882819741099253
rat22	-1	RF	59	0.809935838904682
rat22	-1	RF	60	1.39110074635551
rat22	-1	RF	62	1.49521710320267
rat22	-1	RF	63	1.12882547059028
rat22	-1	RF	64	1.28340598455478
rat22	-1	RF	67	1.64810471323291
rat22	-1	RF	68	0.994111541603226
rat22	-1	RF	69	1.54728138550925
rat22	-1	RF	70	0.978497008501939
rat22	-1	RF	73	0.830330147410555
rat22	-1	RF	74	1.57269074077565
rat22	-1	RF	75	1.22405297627217
rat22	-1	RF	76	1.11268096426261
rat22	-1	RF	77	0.949824351779308
rat22	-1	RF	79	0.551417070123982
rat22	-1	RF	80	0.798576873444433
rat22	-1	RF	81	1.01224654490681
rat22	-1	RF	83	1.00991493441165
rat22	1	RF	3	3.79748401638668
rat22	1	RF	5	2.89236986302105
rat22	1	RF	7	3.69422351102968
rat22	1	RF	10	2.38524730796427
rat22	1	RF	13	3.62512790822819
rat22	1	RF	14	4.87458227154343
rat22	1	RF	15	3.46644232443893
rat22	1	RF	16	3.28469060910412
rat22	1	RF	17	4.10693207977519
rat22	1	RF	18	5.11274378601759
rat22	1	RF	19	4.35420936265601
rat22	1	RF	20	3.95588700920487
rat22	1	RF	21	3.98854249079099
rat22	1	RF	22	3.64594748144693
rat22	1	RF	23	3.35400093098851
rat22	1	RF	24	3.38136098292741
rat22	1	RF	25	3.07436360925466
rat22	1	RF	26	4.06897644704375
rat22	1	RF	27	2.62736381286935
rat22	1	RF	30	4.05979217617958
rat22	1	RF	31	4.437334231381
rat22	1	RF	32	4.35794548757412
rat22	1	RF	33	3.76837632496161
rat22	1	RF	34	4.81392945747034
rat22	1	RF	35	3.63084768086885
rat22	1	RF	39	3.89151934472214
rat22	1	RF	40	3.13624883634429
rat22	1	RF	41	2.30902448825931
rat22	1	RF	42	4.76170475948104
rat22	1	RF	45	4.00647128408472
rat22	1	RF	47	3.19301767788843
rat22	1	RF	48	3.95726574255196
rat22	1	RF	49	4.65548442929484
rat22	1	RF	51	3.07113643197097
rat22	1	RF	52	5.08023266213016
rat22	1	RF	55	3.48096251760644
rat22	1	RF	56	4.22422017128275
rat22	1	RF	57	2.08301849674849
rat22	1	RF	58	4.67065690313045
rat22	1	RF	60	4.08270738100664
rat22	1	RF	61	4.28553611624289
rat22	1	RF	64	3.01944399175116
rat22	1	RF	66	3.84142043167484
rat22	1	RF	67	3.30838844022516
rat22	1	RF	68	3.36722671632176
rat22	1	RF	69	4.03571214874601
rat22	1	RF	72	3.45277019438143
rat22	1	RF	73	3.86351345561381
rat22	1	RF	76	3.24988496685547
rat22	1	RF	77	3.62560001619114
rat22	1	RF	78	3.61047620257763
rat22	1	RF	79	3.70066218150377
rat22	1	RF	80	3.2199586375079
rat22	1	RF	82	2.71510639392698
rat22	1	RF	83	3.02831811521919
rat22	9	RF	1	3.09390064117454
rat22	9	RF	4	1.18894750789054
rat22	9	RF	5	2.83093550858837
rat22	9	RF	7	3.31244016740327
rat22	9	RF	8	3.71070711701949
rat22	9	RF	9	2.32082412260111
rat22	9	RF	10	2.36674880638974
rat22	9	RF	11	2.80584871545783
rat22	9	RF	13	2.13548376779808
rat22	9	RF	14	3.08229971339825
rat22	9	RF	20	4.14485948021934
rat22	9	RF	23	3.05525536365428
rat22	9	RF	24	3.93321857749286
rat22	9	RF	25	2.65175162067681
rat22	9	RF	26	2.09697801809743
rat22	9	RF	27	2.88375084905455
rat22	9	RF	28	4.0787185162155
rat22	9	RF	29	2.94628980821845
rat22	9	RF	30	3.61046315269138
rat22	9	RF	31	3.89804029183367
rat22	9	RF	34	2.65095967847245
rat22	9	RF	37	2.08769475163132
rat22	9	RF	39	2.39230862593939
rat22	9	RF	40	3.19345812024288
rat22	9	RF	41	1.83353176971826
rat22	9	RF	42	1.8455435351461
rat22	9	RF	44	1.26253606762237
rat22	9	RF	45	2.97277753528039
rat22	9	RF	48	3.29839199955383
rat22	9	RF	49	2.54416171392676
rat22	9	RF	50	1.38617419601823
rat22	9	RF	51	2.51501268543096
rat22	9	RF	52	3.69968754642868
rat22	9	RF	53	2.83553815890024
rat22	9	RF	54	3.41094272982363
rat22	9	RF	55	1.83000880812313
rat22	9	RF	56	3.83238677234002
rat22	9	RF	57	1.84113570153191
rat22	9	RF	60	2.07676659854226
rat22	9	RF	61	3.93638551144701
rat22	9	RF	62	1.92855749590943
rat22	9	RF	64	2.76672780799762
rat22	9	RF	66	1.11660521305533
rat22	9	RF	67	2.11173606508234
rat22	9	RF	68	2.87837183467116
rat22	9	RF	69	1.16932498929883
rat22	9	RF	70	3.07305577257142
rat22	9	RF	71	2.70153962618476
rat22	9	RF	72	0.519141170747582
rat22	9	RF	73	1.8690596696804
rat22	9	RF	76	1.60487205559446
rat22	9	RF	77	1.70038172077493
rat22	9	RF	78	0.915401419478759
rat22	9	RF	79	2.65908661009084
rat22	9	RF	80	2.78440997060171
rat22	9	RF	81	3.02703990774756
rat22	9	RF	82	3.53772651128409
rat22	9	RF	83	2.51072614699455
rat22	9	RF	85	2.44274488280271
rat22	9	RF	86	2.61433902937061
rat22	9	RF	87	2.72895637813441
rat22	9	RF	88	3.56687241861509
rat22	9	RF	89	2.53832785044999
rat22	9	RF	90	2.77801332075447
rat22	9	RF	91	2.74370379887839
rat22	9	RF	92	2.08830666586782
rat22	9	RF	93	3.96045642082788
rat22	9	RF	95	2.84009902728745
rat22	9	RF	96	2.72974144223918
rat24	-1	RF	1	0.763291557207784
rat24	-1	RF	2	1.0052907473231
rat24	-1	RF	3	0.994636780906406
rat24	-1	RF	4	1.72329196121965
rat24	-1	RF	5	0.767273544516005
rat24	-1	RF	6	0.847699162266474
rat24	-1	RF	7	0.544208786817196
rat24	-1	RF	8	0.659127818560124
rat24	-1	RF	9	1.11602691895484
rat24	-1	RF	14	0.826105209559553
rat24	-1	RF	15	0.604531359888388
rat24	-1	RF	16	0.923003220280951
rat24	-1	RF	17	0.555413013316604
rat24	-1	RF	18	1.33254326475207
rat24	-1	RF	19	0.509217642749738
rat24	-1	RF	20	0.663320457351144
rat24	-1	RF	22	0.705103149048632
rat24	-1	RF	23	1.04849494718061
rat24	-1	RF	24	0.779411388334547
rat24	-1	RF	27	0.98377008465142
rat24	-1	RF	28	1.34049377928485
rat24	-1	RF	30	0.765964900588925
rat24	-1	RF	31	1.17549835711729
rat24	-1	RF	32	0.617481627696981
rat24	-1	RF	34	0.858288699944664
rat24	-1	RF	35	1.06965331888585
rat24	-1	RF	37	1.22640835716079
rat24	-1	RF	40	1.07953991614192
rat24	-1	RF	41	0.963271408474321
rat24	-1	RF	42	0.900952998244219
rat24	-1	RF	44	0.68012594386373
rat24	-1	RF	46	1.22081895394746
rat24	-1	RF	47	0.913165665789804
rat24	-1	RF	51	1.1509389801262
rat24	-1	RF	53	1.07046720725511
rat24	-1	RF	54	1.35527888480415
rat24	-1	RF	55	1.13350034889742
rat24	-1	RF	56	1.63793464831826
rat24	-1	RF	57	0.834741538855091
rat24	-1	RF	58	0.811719860809814
rat24	-1	RF	59	1.29702435565657
rat24	-1	RF	60	0.563472452419521
rat24	-1	RF	61	0.869810372611999
rat24	-1	RF	65	1.18693420068232
rat24	-1	RF	66	1.09309774326784
rat24	-1	RF	67	1.39692594681451
rat24	-1	RF	70	1.35003142486821
rat24	-1	RF	73	0.975518297637887
rat24	-1	RF	75	1.06909380910354
rat24	-1	RF	76	0.924022291210605
rat24	-1	RF	79	0.72634906724931
rat24	-1	RF	81	1.84334814839929
rat24	-1	RF	87	0.624877201980845
rat24	-1	RF	88	2.84350489426461
rat24	-1	RF	90	0.996697312537784
rat24	-1	RF	92	1.25310338260055
rat24	-1	RF	95	1.31609489141158
rat24	-1	RF	97	1.2820341104798
rat24	-1	RF	98	1.13041663861935
rat24	-1	RF	100	0.972781693659155
rat24	-1	RF	102	1.20254737214868
rat24	-1	RF	103	0.873140044686602
rat24	-1	RF	107	1.24585428338797
rat24	-1	RF	108	1.71215446923991
rat24	-1	RF	109	1.01347247837664
rat24	-1	RF	110	0.634865574182254
rat24	-1	RF	111	1.0492907245251
rat24	-1	RF	112	1.03066682122431
rat24	-1	RF	113	1.14215949075989
rat24	-1	RF	114	0.970135938819755
rat24	-1	RF	115	0.884271772489709
rat24	-1	RF	116	0.690233466583669
rat24	-1	RF	117	0.67979895898322
rat24	-1	RF	118	0.602143200629578
rat24	-1	RF	120	0.976483415395012
rat24	-1	RF	121	0.721708468674024
rat24	-1	RF	122	0.891887837707629
rat24	-1	RF	123	0.784165716512973
rat24	-1	RF	124	0.754878205687961
rat24	-1	RF	125	0.74197577082035
rat24	-1	RF	126	0.913165751072772
rat24	-1	RF	127	0.611855591524623
rat24	-1	VM	1	1.25316151495983
rat24	-1	VM	2	0.774564456787735
rat24	-1	VM	3	1.19281651939541
rat24	-1	VM	4	1.43620789986017
rat24	-1	VM	5	1.0860113189843
rat24	-1	VM	6	0.858311014651896
rat24	-1	VM	7	0.650311304992045
rat24	-1	VM	8	0.657833140224459
rat24	-1	VM	9	0.946465152985819
rat24	-1	VM	14	1.23948514035905
rat24	-1	VM	15	0.555207115271292
rat24	-1	VM	16	1.07715501286083
rat24	-1	VM	17	0.681578772418189
rat24	-1	VM	18	0.881735894100408
rat24	-1	VM	19	0.524519636752134
rat24	-1	VM	20	0.677857462995731
rat24	-1	VM	22	1.10802615830762
rat24	-1	VM	23	1.04869613887253
rat24	-1	VM	24	0.606094162135741
rat24	-1	VM	27	1.07889544493097
rat24	-1	VM	28	1.60537635119122
rat24	-1	VM	30	0.840248702892972
rat24	-1	VM	31	1.17719984764172
rat24	-1	VM	32	1.0935132221608
rat24	-1	VM	34	0.913902308488691
rat24	-1	VM	35	1.07127586770018
rat24	-1	VM	37	1.33110979984634
rat24	-1	VM	40	1.47080769011876
rat24	-1	VM	41	0.9510966515233
rat24	-1	VM	42	1.02015351940287
rat24	-1	VM	44	0.803401962212177
rat24	-1	VM	46	1.27084952667194
rat24	-1	VM	47	1.36021434729532
rat24	-1	VM	51	1.15133126024738
rat24	-1	VM	53	1.25800655265084
rat24	-1	VM	54	1.33628508846235
rat24	-1	VM	55	1.10918915525533
rat24	-1	VM	56	0.984321711958235
rat24	-1	VM	57	0.847724004123198
rat24	-1	VM	58	0.627649869337771
rat24	-1	VM	59	0.995964080621294
rat24	-1	VM	60	0.486214660639862
rat24	-1	VM	61	1.03422730547509
rat24	-1	VM	65	1.45274381971578
rat24	-1	VM	66	0.758997998318581
rat24	-1	VM	67	1.66391272318202
rat24	-1	VM	70	1.08882122751053
rat24	-1	VM	73	1.41736697783243
rat24	-1	VM	75	1.32787363845271
rat24	-1	VM	76	1.11954794879758
rat24	-1	VM	79	0.913659550175072
rat24	-1	VM	81	1.42867756392983
rat24	-1	VM	87	0.771553642416386
rat24	-1	VM	88	0.955163031641505
rat24	-1	VM	90	1.08080310951961
rat24	-1	VM	92	1.27704598454145
rat24	-1	VM	95	1.30161395959065
rat24	-1	VM	97	1.38209182270067
rat24	-1	VM	98	1.11415987791777
rat24	-1	VM	100	0.95644105381968
rat24	-1	VM	102	1.16200011093231
rat24	-1	VM	103	1.17603340502467
rat24	-1	VM	107	1.24438544672993
rat24	-1	VM	108	1.10826536193
rat24	-1	VM	109	1.04926609131923
rat24	-1	VM	110	0.877019208637838
rat24	-1	VM	111	1.08555241359768
rat24	-1	VM	112	1.30448067578457
rat24	-1	VM	113	1.29387886117735
rat24	-1	VM	114	0.812826908076312
rat24	-1	VM	115	0.851408418161491
rat24	-1	VM	116	0.818208232382496
rat24	-1	VM	117	0.864031377981108
rat24	-1	VM	118	0.720951546529651
rat24	-1	VM	120	0.412893284221642
rat24	-1	VM	121	0.308733882510879
rat24	-1	VM	122	0.646555340764777
rat24	-1	VM	123	1.11989127354771
rat24	-1	VM	124	0.696320318431928
rat24	-1	VM	125	0.476847641220268
rat24	-1	VM	126	0.385262485595232
rat24	-1	VM	127	0.499717037616843
rat24	1	RF	3	1.69961993842881
rat24	1	RF	4	3.22694540073678
rat24	1	RF	5	3.46892349110473
rat24	1	RF	7	2.60170235511972
rat24	1	RF	9	2.38634273533745
rat24	1	RF	10	3.01656747844428
rat24	1	RF	12	1.84408031749146
rat24	1	RF	13	2.87115496552941
rat24	1	RF	14	3.63081560254046
rat24	1	RF	16	7.21180969869339
rat24	1	RF	17	3.27027473947606
rat24	1	RF	18	1.91538856838389
rat24	1	RF	19	1.43536026237257
rat24	1	RF	20	4.04702194692288
rat24	1	RF	22	6.56808803524909
rat24	1	RF	23	3.47778488210955
rat24	1	RF	25	2.43766203110677
rat24	1	RF	26	5.32374649695105
rat24	1	RF	28	4.36010450264857
rat24	1	RF	30	6.01552561287154
rat24	1	RF	31	5.18390290161299
rat24	1	RF	33	4.21322540861785
rat24	1	RF	34	2.5957122983358
rat24	1	RF	35	3.26672651526064
rat24	1	RF	36	5.36510194187194
rat24	1	RF	37	2.92440506882001
rat24	1	RF	38	2.77385353443469
rat24	1	RF	39	6.18247255227935
rat24	1	RF	40	2.78698662590157
rat24	1	RF	42	4.77268615632973
rat24	1	RF	43	6.82556050179804
rat24	1	RF	44	8.10460346564117
rat24	1	RF	46	1.83571533748621
rat24	1	RF	47	3.57358218812152
rat24	1	RF	48	2.11434336008675
rat24	1	RF	49	4.18827622790243
rat24	1	RF	50	4.71728294848537
rat24	1	RF	51	3.18448257540111
rat24	1	RF	52	10.5951153102467
rat24	1	RF	55	4.3169509057832
rat24	1	RF	56	3.93810219869576
rat24	1	RF	57	4.56791966891014
rat24	1	RF	58	6.83662533205511
rat24	1	RF	59	4.15760583324717
rat24	1	RF	60	4.5787329068823
rat24	1	RF	62	8.07663171294417
rat24	1	RF	63	5.56294027870708
rat24	1	RF	64	6.8516516122621
rat24	1	RF	65	5.37429102043896
rat24	1	RF	68	5.32134808836502
rat24	1	RF	69	9.41024155208745
rat24	1	RF	71	6.43900204583614
rat24	1	RF	72	5.60916815821767
rat24	1	RF	73	2.12207408042771
rat24	1	RF	74	3.69140620031648
rat24	1	RF	76	4.62413224746945
rat24	1	RF	77	2.22651934095533
rat24	1	RF	78	4.44634952957257
rat24	1	RF	79	6.76672790835948
rat24	1	RF	80	3.148306320747
rat24	1	RF	81	4.05296169648641
rat24	1	RF	83	2.81127832889124
rat24	1	RF	84	7.28833195915692
rat24	1	RF	86	3.52270714348896
rat24	1	RF	87	3.96360126099778
rat24	1	RF	88	2.95822661411688
rat24	1	RF	89	1.53577574310228
rat24	1	RF	90	2.23478247198672
rat24	1	RF	91	1.54336609830572
rat24	1	RF	92	1.50150948542176
rat24	1	RF	96	4.65715071641618
rat24	1	RF	97	6.58774920924976
rat24	1	RF	99	5.39989252044206
rat24	1	RF	101	3.56371127933119
rat24	1	RF	102	8.55776276392069
rat24	1	RF	104	5.49995738068715
rat24	1	RF	105	11.2000264327909
rat24	1	RF	106	2.50570166466928
rat24	1	RF	107	4.91217247901503
rat24	1	RF	109	7.23387063338095
rat24	1	RF	111	5.16789228542554
rat24	1	RF	113	5.33521448634452
rat24	1	RF	114	6.38999778001305
rat24	1	RF	115	3.05241542850786
rat24	1	RF	116	11.8663574678636
rat24	1	RF	117	5.69349886978249
rat24	1	RF	119	1.92725573515409
rat24	1	RF	120	6.98177783911737
rat24	1	RF	121	3.90403474753382
rat24	1	RF	123	5.29384110186318
rat24	1	RF	126	9.09349802565139
rat24	1	RF	130	7.15368204480215
rat24	1	RF	134	5.44235322439275
rat24	1	RF	135	3.59454858452532
rat24	1	RF	138	3.89849810864304
rat24	1	RF	140	6.43742284239667
rat24	1	RF	141	8.25424059545596
rat24	1	RF	144	3.05907247927949
rat24	1	RF	148	5.10251885637396
rat24	1	RF	149	3.32020556410869
rat24	1	RF	150	3.76077045659724
rat24	1	RF	151	3.38722459778747
rat24	1	RF	153	3.58163632419535
rat24	1	RF	154	2.06685337533157
rat24	1	RF	155	5.56050672184662
rat24	1	RF	156	2.48573270602233
rat24	1	RF	158	4.30582558606227
rat24	1	RF	159	2.89443506797373
rat24	1	RF	160	8.43007786554482
rat24	1	RF	161	6.7536282271457
rat24	1	RF	163	5.81253146008072
rat24	1	RF	166	5.73029038618792
rat24	1	RF	167	3.57184326765158
rat24	1	RF	169	2.49022016186518
rat24	1	RF	170	4.98892596428845
rat24	1	RF	171	4.69538666055327
rat24	1	RF	172	2.69422382589773
rat24	1	RF	174	3.89363258697588
rat24	1	RF	175	2.84280446973038
rat24	1	RF	176	3.16684697318741
rat24	1	RF	177	4.98040028802943
rat24	1	RF	178	2.70719181400599
rat24	1	RF	179	4.23503724303407
rat24	1	RF	181	9.97578687006684
rat24	1	RF	183	4.88901654732188
rat24	1	RF	184	5.02326132709559
rat24	1	RF	185	7.71606758497779
rat24	1	RF	186	3.80377769596739
rat24	1	RF	187	3.70928536871888
rat24	1	RF	188	2.30530673296862
rat24	1	RF	189	3.13551335905107
rat24	1	RF	190	4.07044043938936
rat24	1	RF	191	4.44972069133608
rat24	1	RF	192	2.26806707174367
rat24	1	RF	193	4.1918022449904
rat24	1	RF	194	7.07696281012284
rat24	1	RF	195	2.0523540659169
rat24	1	RF	197	11.8740349676365
rat24	1	RF	198	7.66452384597797
rat24	1	RF	201	7.7074757287934
rat24	1	RF	206	5.41679024974952
rat24	1	RF	208	7.90716426723538
rat24	1	RF	209	5.47514902534993
rat24	1	RF	211	5.56350061695935
rat24	1	RF	212	8.09341621577238
rat24	1	RF	214	5.10853524627283
rat24	1	RF	215	7.51851310636367
rat24	1	RF	217	8.53379962917958
rat24	1	RF	218	10.9775658608385
rat24	1	RF	219	4.51815199769363
rat24	1	RF	221	2.93664219226217
rat24	1	RF	222	3.83585649038998
rat24	1	RF	223	4.83360839207788
rat24	1	RF	226	4.08133240112814
rat24	1	RF	227	5.15908558249597
rat24	1	RF	228	9.86383707158035
rat24	1	RF	229	1.71818243314726
rat24	1	RF	230	8.98377986511158
rat24	1	RF	231	10.3143236467621
rat24	1	RF	232	5.45886213461882
rat24	1	RF	233	2.20408611699676
rat24	1	RF	236	4.66268000644313
rat24	1	RF	237	9.44427187147704
rat24	1	RF	240	4.7933620873002
rat24	1	VM	3	0.381563196846318
rat24	1	VM	4	0.613458629735144
rat24	1	VM	5	1.05226022105187
rat24	1	VM	7	1.42846053066412
rat24	1	VM	9	1.0912375946237
rat24	1	VM	10	0.957041914166836
rat24	1	VM	12	1.00892062680501
rat24	1	VM	13	1.23020823309733
rat24	1	VM	14	1.13589641814128
rat24	1	VM	16	1.0354599872735
rat24	1	VM	17	1.06239376674933
rat24	1	VM	18	0.919446998488767
rat24	1	VM	19	0.669178185322247
rat24	1	VM	20	0.86809179344995
rat24	1	VM	22	0.889008310405419
rat24	1	VM	23	0.988613587669713
rat24	1	VM	25	1.02202477879883
rat24	1	VM	26	1.19560262544338
rat24	1	VM	28	0.840225991038686
rat24	1	VM	30	1.37423576859143
rat24	1	VM	31	1.2318309154505
rat24	1	VM	33	1.03667808256566
rat24	1	VM	34	0.91922983105889
rat24	1	VM	35	0.80230222984567
rat24	1	VM	36	0.932011868559105
rat24	1	VM	37	0.930191313679548
rat24	1	VM	38	0.727023868356751
rat24	1	VM	39	0.900349521528735
rat24	1	VM	40	0.510629719644088
rat24	1	VM	42	1.07979581291086
rat24	1	VM	43	1.26489635844173
rat24	1	VM	44	1.07275995518387
rat24	1	VM	46	0.5549269811889
rat24	1	VM	47	0.937934677001693
rat24	1	VM	48	0.604272708594451
rat24	1	VM	49	0.77198589967536
rat24	1	VM	50	0.924002034206357
rat24	1	VM	51	0.548896313418325
rat24	1	VM	52	1.27157199975577
rat24	1	VM	55	1.00320915532835
rat24	1	VM	56	0.731578555277965
rat24	1	VM	57	0.863267226088712
rat24	1	VM	58	1.2710566988554
rat24	1	VM	59	0.910545741980238
rat24	1	VM	60	0.994202210348645
rat24	1	VM	62	0.894583131426992
rat24	1	VM	63	1.00204019297489
rat24	1	VM	64	1.0078523068954
rat24	1	VM	65	0.865910617260992
rat24	1	VM	68	0.833851239406739
rat24	1	VM	69	1.1056459311241
rat24	1	VM	71	0.831946885535993
rat24	1	VM	72	0.748387504254045
rat24	1	VM	73	0.653281482297119
rat24	1	VM	74	0.848470533518471
rat24	1	VM	76	0.907758900985263
rat24	1	VM	77	0.656761174896296
rat24	1	VM	78	0.961425732634094
rat24	1	VM	79	0.893298779695809
rat24	1	VM	80	0.819888173022258
rat24	1	VM	81	0.883833363057805
rat24	1	VM	83	0.736618699389245
rat24	1	VM	84	0.934247810193032
rat24	1	VM	86	0.725410320954913
rat24	1	VM	87	0.660186107985972
rat24	1	VM	88	0.872071109306091
rat24	1	VM	89	0.504300770262302
rat24	1	VM	90	0.714206911990822
rat24	1	VM	91	0.548457585745114
rat24	1	VM	92	0.465722440496444
rat24	1	VM	96	0.840200531829222
rat24	1	VM	97	0.804420827124796
rat24	1	VM	99	0.929408295397844
rat24	1	VM	101	0.731545804799362
rat24	1	VM	102	0.863423482831864
rat24	1	VM	104	0.902551555760234
rat24	1	VM	105	0.870442531795929
rat24	1	VM	106	0.646522813645045
rat24	1	VM	107	0.834714151919518
rat24	1	VM	109	0.869991145906064
rat24	1	VM	111	0.830427377466204
rat24	1	VM	113	0.922555520293
rat24	1	VM	114	0.881118107676513
rat24	1	VM	115	0.74544417688844
rat24	1	VM	116	1.0803117537374
rat24	1	VM	117	0.979306897375768
rat24	1	VM	119	0.668433309996243
rat24	1	VM	120	0.854004281862565
rat24	1	VM	121	0.841413934053694
rat24	1	VM	123	0.738160999321637
rat24	1	VM	126	0.811278419626098
rat24	1	VM	130	0.917522578497036
rat24	1	VM	134	0.803814911111928
rat24	1	VM	135	0.579700772007208
rat24	1	VM	138	0.708562622307543
rat24	1	VM	140	0.893008769115303
rat24	1	VM	141	0.729863305555374
rat24	1	VM	144	0.633458062760601
rat24	1	VM	148	0.736188675542674
rat24	1	VM	149	0.660677836236824
rat24	1	VM	150	0.973596257986673
rat24	1	VM	151	0.700424904199277
rat24	1	VM	153	0.709285322159325
rat24	1	VM	154	0.720090823787538
rat24	1	VM	155	0.894582119949077
rat24	1	VM	156	0.694482358883305
rat24	1	VM	158	0.755173952048361
rat24	1	VM	159	0.72155863475081
rat24	1	VM	160	0.940280830341187
rat24	1	VM	161	0.851501209017132
rat24	1	VM	163	0.732199511406763
rat24	1	VM	166	0.770039091734078
rat24	1	VM	167	0.688129388030253
rat24	1	VM	169	0.644488418230098
rat24	1	VM	170	0.793049782578614
rat24	1	VM	171	0.799576013179044
rat24	1	VM	172	0.660798483209858
rat24	1	VM	174	0.675965959790028
rat24	1	VM	175	0.673766289247769
rat24	1	VM	176	0.800715191314502
rat24	1	VM	177	0.834395048242514
rat24	1	VM	178	0.605741029266339
rat24	1	VM	179	0.527970273900208
rat24	1	VM	181	0.895347163484419
rat24	1	VM	183	0.745504351748931
rat24	1	VM	184	0.888723286443886
rat24	1	VM	185	0.79088583044449
rat24	1	VM	186	0.661547525521544
rat24	1	VM	187	0.651199700027819
rat24	1	VM	188	0.564672535661216
rat24	1	VM	189	0.674339438091176
rat24	1	VM	190	0.836597682028549
rat24	1	VM	191	0.830478734796085
rat24	1	VM	192	0.908327072934293
rat24	1	VM	193	0.515959358964798
rat24	1	VM	194	0.922088365180085
rat24	1	VM	195	0.566629482231812
rat24	1	VM	197	0.912591848164298
rat24	1	VM	198	1.18313551599614
rat24	1	VM	201	1.08792449797151
rat24	1	VM	206	0.813648585139857
rat24	1	VM	208	0.760163492775003
rat24	1	VM	209	0.86357750490295
rat24	1	VM	211	0.787887699198254
rat24	1	VM	212	0.812989313345371
rat24	1	VM	214	0.744589107413908
rat24	1	VM	215	0.783359467373242
rat24	1	VM	217	0.854430917930318
rat24	1	VM	218	0.93920302968569
rat24	1	VM	219	0.758265195216425
rat24	1	VM	221	0.637366250595234
rat24	1	VM	222	0.736074770317304
rat24	1	VM	223	0.672352278935189
rat24	1	VM	226	0.800605280512718
rat24	1	VM	227	0.634711103762911
rat24	1	VM	228	0.94871875637231
rat24	1	VM	229	0.772635233116815
rat24	1	VM	230	0.938979996721088
rat24	1	VM	231	0.842446931226421
rat24	1	VM	232	0.786063706894095
rat24	1	VM	233	0.694032499377038
rat24	1	VM	236	1.10591279444107
rat24	1	VM	237	1.02335199673695
rat24	1	VM	240	0.753984668639292
rat24	9	RF	1	1.38121294030141
rat24	9	RF	2	2.45251788120835
rat24	9	RF	3	1.27535340381019
rat24	9	RF	5	0.84784687595462
rat24	9	RF	7	1.5497913144195
rat24	9	RF	8	1.52750367841754
rat24	9	RF	9	1.29118788584934
rat24	9	RF	10	1.12859049943708
rat24	9	RF	11	0.751187193708713
rat24	9	RF	13	1.29856725544424
rat24	9	RF	16	1.28025746984652
rat24	9	RF	18	1.07760550442277
rat24	9	RF	19	1.76140177608025
rat24	9	RF	20	1.22042401866515
rat24	9	RF	24	1.60663715181472
rat24	9	RF	27	0.696237259299024
rat24	9	RF	29	1.25434069964714
rat24	9	RF	30	1.40858428425805
rat24	9	RF	31	0.882150748532471
rat24	9	RF	33	1.41020559728784
rat24	9	RF	34	0.951195525683441
rat24	9	RF	35	1.57703591647794
rat24	9	RF	38	0.882140893093992
rat24	9	RF	39	2.2110126175886
rat24	9	RF	42	1.49075074041867
rat24	9	RF	43	0.779731025178605
rat24	9	RF	45	1.15526984884714
rat24	9	RF	47	1.0075281424505
rat24	9	RF	48	1.5675184609367
rat24	9	RF	49	1.93078579510622
rat24	9	RF	50	0.867433265701895
rat24	9	RF	51	2.14384578239771
rat24	9	RF	52	1.46660659899351
rat24	9	RF	53	2.14096806571679
rat24	9	RF	54	1.13100833122747
rat24	9	RF	55	1.43334206816014
rat24	9	RF	57	1.62997692725318
rat24	9	RF	59	1.1308630827363
rat24	9	RF	60	2.5709129386294
rat24	9	RF	61	1.61810400105775
rat24	9	RF	62	1.78609551495316
rat24	9	RF	63	1.15605754069273
rat24	9	RF	65	2.63017643005802
rat24	9	RF	66	1.51834670821496
rat24	9	RF	68	1.42114558898605
rat24	9	RF	70	1.07145831936601
rat24	9	RF	73	1.09870719240964
rat24	9	RF	75	1.41305697451152
rat24	9	RF	76	1.40564933819738
rat24	9	RF	77	1.08261579269224
rat24	9	RF	78	1.72506212251848
rat24	9	RF	79	1.82929254938566
rat24	9	RF	80	2.0109228861555
rat24	9	RF	82	1.45597862830483
rat24	9	RF	84	1.37805899708127
rat24	9	RF	85	2.6888534731683
rat24	9	RF	86	1.75599441356102
rat24	9	RF	87	1.91335311429967
rat24	9	RF	88	1.42792660058687
rat24	9	RF	89	1.7283747679745
rat24	9	RF	92	1.46144268759045
rat24	9	RF	93	1.0856714834631
rat24	9	RF	95	1.17786942007893
rat24	9	RF	96	1.26314430418581
rat24	9	RF	97	1.94316365531403
rat24	9	RF	101	1.13576925502509
rat24	9	RF	102	1.66654295767347
rat24	9	RF	103	1.25800722265145
rat24	9	RF	104	0.948297088812851
rat24	9	RF	105	1.77582919887223
rat24	9	RF	106	1.52704055500229
rat24	9	RF	107	1.52849536120542
rat24	9	RF	108	1.81721658630871
rat24	9	RF	109	1.54285454439769
rat24	9	RF	112	1.33412952382145
rat24	9	RF	113	1.02200740449163
rat24	9	RF	115	1.10053956994026
rat24	9	RF	116	1.57425019156842
rat24	9	RF	117	0.993571974050739
rat24	9	RF	118	1.51267059055903
rat24	9	RF	119	1.5345550126986
rat24	9	RF	120	1.06595011465461
rat24	9	RF	121	1.79869339261482
rat24	9	RF	122	1.11009404470166
rat24	9	RF	123	1.98616524365457
rat24	9	RF	124	1.53230212990416
rat24	9	RF	125	1.99419482332913
rat24	9	RF	126	1.94161356151129
rat24	9	RF	127	2.23015185551814
rat24	9	RF	128	1.15492718670269
rat24	9	RF	129	2.07942700604557
rat24	9	VM	1	2.37390608727451
rat24	9	VM	2	1.21327623062072
rat24	9	VM	3	1.35251151620429
rat24	9	VM	5	1.38235476337924
rat24	9	VM	7	1.36437465404833
rat24	9	VM	8	1.41630379249917
rat24	9	VM	9	1.38096920507741
rat24	9	VM	10	1.4230437604847
rat24	9	VM	11	1.3746806560284
rat24	9	VM	13	1.81024360030403
rat24	9	VM	16	1.74666800226122
rat24	9	VM	18	1.43524227246008
rat24	9	VM	19	1.88104482550924
rat24	9	VM	20	1.51733187012116
rat24	9	VM	24	1.41994988244122
rat24	9	VM	27	0.532208497273795
rat24	9	VM	29	1.31827526190565
rat24	9	VM	30	1.47419580978937
rat24	9	VM	31	0.908627526553471
rat24	9	VM	33	1.55683768004586
rat24	9	VM	34	1.09032176654505
rat24	9	VM	35	1.41315527708251
rat24	9	VM	38	0.937945291965237
rat24	9	VM	39	1.68189982375312
rat24	9	VM	42	1.43032356391732
rat24	9	VM	43	1.13020879667905
rat24	9	VM	45	1.42375951886118
rat24	9	VM	47	0.860143901645838
rat24	9	VM	48	1.15636023663861
rat24	9	VM	49	1.62491843544227
rat24	9	VM	50	1.01681450575849
rat24	9	VM	51	1.65885336080415
rat24	9	VM	52	1.11974179919333
rat24	9	VM	53	1.5005791802865
rat24	9	VM	54	1.28670960230914
rat24	9	VM	55	0.98274733297321
rat24	9	VM	57	1.39440277822369
rat24	9	VM	59	0.950024797207012
rat24	9	VM	60	1.1621394339129
rat24	9	VM	61	1.38402427197512
rat24	9	VM	62	1.31129113161322
rat24	9	VM	63	1.04317608424018
rat24	9	VM	65	1.39619381171136
rat24	9	VM	66	1.16841225090441
rat24	9	VM	68	0.896063933530625
rat24	9	VM	70	1.18415591433378
rat24	9	VM	73	1.08872149291058
rat24	9	VM	75	1.01599018950697
rat24	9	VM	76	1.30096907145067
rat24	9	VM	77	1.13835889472605
rat24	9	VM	78	1.46937734561948
rat24	9	VM	79	1.39929389746195
rat24	9	VM	80	1.34267846310673
rat24	9	VM	82	1.32290799852482
rat24	9	VM	84	0.695168449513936
rat24	9	VM	85	1.65828431575533
rat24	9	VM	86	1.1181464610748
rat24	9	VM	87	1.86693100807259
rat24	9	VM	88	1.1654385659275
rat24	9	VM	89	1.0883667706685
rat24	9	VM	92	0.984584606202141
rat24	9	VM	93	0.996876178669947
rat24	9	VM	95	1.41052552612032
rat24	9	VM	96	1.32160557142936
rat24	9	VM	97	1.31548553116146
rat24	9	VM	101	1.03669657256801
rat24	9	VM	102	1.27329509957517
rat24	9	VM	103	0.782379643350264
rat24	9	VM	104	0.745142465760904
rat24	9	VM	105	0.606585351691264
rat24	9	VM	106	0.783542797980323
rat24	9	VM	107	0.61763972854432
rat24	9	VM	108	1.04412928808917
rat24	9	VM	109	1.34191127689354
rat24	9	VM	112	1.16438391848063
rat24	9	VM	113	0.947460824602678
rat24	9	VM	115	1.11906202640177
rat24	9	VM	116	1.23946805054051
rat24	9	VM	117	1.20721801384954
rat24	9	VM	118	1.90050546796163
rat24	9	VM	119	1.45475571015417
rat24	9	VM	120	1.52217313430735
rat24	9	VM	121	1.61462656269945
rat24	9	VM	122	1.46895953263217
rat24	9	VM	123	1.51213984604492
rat24	9	VM	124	1.16405041204023
rat24	9	VM	125	1.71758499386817
rat24	9	VM	126	1.37866718565712
rat24	9	VM	127	1.33880856759546
rat24	9	VM	128	0.834819209591319
rat24	9	VM	129	1.27212167608675
rat24	45	RF	1	1.16468870064417
rat24	45	RF	2	0.894924048942112
rat24	45	RF	4	0.910630639575045
rat24	45	RF	5	1.23064945002308
rat24	45	RF	7	1.08190087665417
rat24	45	RF	8	1.43573595830889
rat24	45	RF	9	0.771241758906895
rat24	45	RF	10	1.14410521814671
rat24	45	RF	11	0.866872004007137
rat24	45	RF	12	1.07055779059262
rat24	45	RF	13	0.920114541815484
rat24	45	RF	14	1.25586549147042
rat24	45	RF	17	1.02512446856339
rat24	45	RF	18	0.711704296485039
rat24	45	RF	19	0.882936207305724
rat24	45	RF	20	1.37776848888443
rat24	45	RF	21	1.1076341541236
rat24	45	RF	23	1.08879438765488
rat24	45	RF	24	1.39139996015632
rat24	45	RF	25	0.772451284050247
rat24	45	RF	26	1.45650467121427
rat24	45	RF	29	0.920766216214533
rat24	45	RF	30	1.08670257600789
rat24	45	RF	31	0.912882341742008
rat24	45	RF	32	1.04505529727649
rat24	45	RF	33	0.919438101347875
rat24	45	RF	34	0.928091365082492
rat24	45	RF	35	1.02813518604642
rat24	45	RF	36	0.955371779434615
rat24	45	RF	37	0.820644599288851
rat24	45	RF	38	1.32126351508794
rat24	45	RF	39	0.81938910718608
rat24	45	RF	40	0.602998803074787
rat24	45	RF	41	0.547848615837806
rat24	45	RF	44	1.27750559587569
rat24	45	RF	45	0.802988140950206
rat24	45	RF	47	0.96912971616781
rat24	45	RF	48	0.625682677750092
rat24	45	RF	49	0.79047055667239
rat24	45	RF	50	1.06280399597364
rat24	45	RF	51	0.725532341364524
rat24	45	RF	54	0.847984592257203
rat24	45	RF	55	1.3434941631234
rat24	45	RF	56	0.759333382226862
rat24	45	RF	57	1.43830657892458
rat24	45	RF	58	1.19704835200883
rat24	45	RF	59	0.740470863629337
rat24	45	RF	61	1.03869091802463
rat24	45	RF	63	0.904391274870872
rat24	45	RF	64	1.20648398545435
rat24	45	RF	65	0.757299498932418
rat24	45	RF	66	0.774670319079956
rat24	45	RF	67	0.968481689712878
rat24	45	RF	69	1.08371721124093
rat24	45	RF	73	0.989715100066841
rat24	45	RF	75	0.86456341766118
rat24	45	RF	77	0.941933343458874
rat24	45	RF	78	1.27733920796722
rat24	45	RF	79	1.06194097335404
rat24	45	RF	80	1.06580081341977
rat24	45	RF	81	0.859262962361844
rat24	45	RF	82	0.847383552385765
rat24	45	RF	88	0.74227046792652
rat24	45	RF	91	1.3552795930724
rat24	45	RF	94	0.714934708863187
rat24	45	RF	95	0.870587571169254
rat24	45	RF	96	0.896503119698682
rat24	45	RF	97	1.86851554433851
rat24	45	RF	98	1.81278942136914
rat24	45	RF	100	0.944686869821957
rat24	45	RF	101	1.29110251926214
rat24	45	RF	102	0.873373793791824
rat24	45	RF	105	0.966787177858731
rat24	45	RF	109	1.12875415709037
rat24	45	RF	110	1.24392886882153
rat24	45	RF	111	0.843492963750329
rat24	45	RF	112	0.723508554748627
rat24	45	RF	113	0.797909261139941
rat24	45	RF	114	0.932900198612911
rat24	45	RF	115	1.13302330730505
rat24	45	RF	116	0.971992959164593
rat24	45	RF	117	1.24939164069135
rat24	45	RF	121	0.950488139471201
rat24	45	RF	122	1.07572995625688
rat24	45	RF	123	0.946106522237534
rat24	45	RF	124	0.802680933014483
rat24	45	RF	125	1.59508541134798
rat24	45	RF	126	1.04325089165236
rat24	45	RF	127	0.853472483766693
rat24	45	RF	131	0.892760946719869
rat24	45	RF	132	0.817357200402984
rat24	45	RF	133	0.819751535992234
rat24	45	RF	134	1.03577872030527
rat24	45	RF	135	1.25529201284745
rat24	45	RF	136	0.981584138885357
rat24	45	RF	137	0.930985885333109
rat24	45	RF	138	1.13898744027063
rat24	45	RF	139	0.956991250169358
rat24	45	RF	140	0.81312397506487
rat24	45	RF	141	0.811498465470514
rat24	45	RF	142	1.08421422221888
rat24	45	RF	143	1.01246336948394
rat24	45	RF	147	1.07259416990925
rat24	45	RF	148	1.251490220763
rat24	45	RF	149	1.29103477868282
rat24	45	RF	150	0.98823236715029
rat24	45	RF	151	0.943817383073673
rat24	45	RF	152	0.869959715281621
rat24	45	RF	154	1.12374138414655
rat24	45	RF	155	1.3184467644923
rat24	45	RF	156	1.40448804406006
rat24	45	RF	157	0.994030758131185
rat24	45	RF	158	1.02168607549031
rat24	45	RF	161	0.920893898901506
rat24	45	RF	163	0.965300462192789
rat24	45	VM	1	1.30040567127927
rat24	45	VM	2	1.30531747383014
rat24	45	VM	4	1.57909102063371
rat24	45	VM	5	1.46562809787805
rat24	45	VM	7	1.38766374038503
rat24	45	VM	8	1.42215340281668
rat24	45	VM	9	0.886019897826053
rat24	45	VM	10	1.36103749857185
rat24	45	VM	11	1.08298437783977
rat24	45	VM	12	1.33600628141869
rat24	45	VM	13	1.05698801492043
rat24	45	VM	14	1.26713317788258
rat24	45	VM	17	1.2257114172257
rat24	45	VM	18	0.855524271339478
rat24	45	VM	19	0.914214275072102
rat24	45	VM	20	1.80511126407832
rat24	45	VM	21	1.24306089219491
rat24	45	VM	23	1.45933923749794
rat24	45	VM	24	1.53266827108738
rat24	45	VM	25	1.05216744606935
rat24	45	VM	26	1.46969372720341
rat24	45	VM	29	1.1399387443722
rat24	45	VM	30	1.26658108190572
rat24	45	VM	31	1.33791204950478
rat24	45	VM	32	1.34441962038907
rat24	45	VM	33	1.03277073526433
rat24	45	VM	34	1.01828583656322
rat24	45	VM	35	1.3026537166173
rat24	45	VM	36	1.09187577128018
rat24	45	VM	37	1.02351661319236
rat24	45	VM	38	1.38095334894908
rat24	45	VM	39	1.14227894557755
rat24	45	VM	40	1.13535273366967
rat24	45	VM	41	0.718192864728271
rat24	45	VM	44	1.79166182272785
rat24	45	VM	45	1.10362618139396
rat24	45	VM	47	2.14157634212631
rat24	45	VM	48	0.975904850367876
rat24	45	VM	49	0.895559846237543
rat24	45	VM	50	1.504368837831
rat24	45	VM	51	1.09388402225038
rat24	45	VM	54	0.974198123354433
rat24	45	VM	55	1.53500649546349
rat24	45	VM	56	1.15941560413094
rat24	45	VM	57	1.46526814327389
rat24	45	VM	58	1.45885084724974
rat24	45	VM	59	1.12067541281212
rat24	45	VM	61	1.41958836815015
rat24	45	VM	63	0.975089877893451
rat24	45	VM	64	1.32286848297952
rat24	45	VM	65	0.991660909934679
rat24	45	VM	66	0.993119642288606
rat24	45	VM	67	1.09180790567321
rat24	45	VM	69	1.18438257160728
rat24	45	VM	73	1.00818770264498
rat24	45	VM	75	1.35363112156649
rat24	45	VM	77	1.01342411702355
rat24	45	VM	78	1.34814207113311
rat24	45	VM	79	1.12863374508948
rat24	45	VM	80	1.22481509437059
rat24	45	VM	81	0.997482260031651
rat24	45	VM	82	1.0162029530702
rat24	45	VM	88	0.877241874536047
rat24	45	VM	91	1.30006513139567
rat24	45	VM	94	1.01761025517794
rat24	45	VM	95	0.94693663463701
rat24	45	VM	96	0.688748330326784
rat24	45	VM	97	0.484106560400353
rat24	45	VM	98	1.77691608603134
rat24	45	VM	100	1.0132746747019
rat24	45	VM	101	1.2449261276944
rat24	45	VM	102	1.26247529599626
rat24	45	VM	105	1.32887281339438
rat24	45	VM	109	1.35217107428319
rat24	45	VM	110	1.21529126917745
rat24	45	VM	111	1.09576137473809
rat24	45	VM	112	0.935139319057731
rat24	45	VM	113	1.08587976069148
rat24	45	VM	114	1.15234638677646
rat24	45	VM	115	1.4399112915009
rat24	45	VM	116	1.17362961453078
rat24	45	VM	117	1.26866567626564
rat24	45	VM	121	1.01387227551578
rat24	45	VM	122	1.37997138357328
rat24	45	VM	123	1.21729055892723
rat24	45	VM	124	1.10212497464355
rat24	45	VM	125	1.72098092336546
rat24	45	VM	126	1.2754369702803
rat24	45	VM	127	0.973845446465628
rat24	45	VM	131	1.14021994329726
rat24	45	VM	132	1.01303159210534
rat24	45	VM	133	1.05388692326535
rat24	45	VM	134	1.1427419720259
rat24	45	VM	135	1.21687460791886
rat24	45	VM	136	1.13920587815318
rat24	45	VM	137	1.13836661569934
rat24	45	VM	138	1.32185828712573
rat24	45	VM	139	1.08279589504534
rat24	45	VM	140	1.05061327692575
rat24	45	VM	141	1.00783559243052
rat24	45	VM	142	1.34479461717862
rat24	45	VM	143	1.12898370290859
rat24	45	VM	147	1.32926861365215
rat24	45	VM	148	1.51861051279718
rat24	45	VM	149	1.25136171675436
rat24	45	VM	150	1.08791497470431
rat24	45	VM	151	1.10177656650671
rat24	45	VM	152	1.08633512247928
rat24	45	VM	154	1.13240953348169
rat24	45	VM	155	1.38605742530014
rat24	45	VM	156	1.23746389008833
rat24	45	VM	157	0.985042143583232
rat24	45	VM	158	1.16304602812543
rat24	45	VM	161	1.05012109640953
rat24	45	VM	163	1.33699622351525
rat25	-1	RF	1	1.38116566848601
rat25	-1	RF	2	1.2399214737161
rat25	-1	RF	3	0.48527677891039
rat25	-1	RF	4	1.01431165442624
rat25	-1	RF	5	0.890755790383341
rat25	-1	RF	6	0.726402520319674
rat25	-1	RF	7	2.47698012955985
rat25	-1	RF	8	1.53097235123169
rat25	-1	RF	9	1.19067696953444
rat25	-1	RF	10	1.68012415435107
rat25	-1	RF	11	1.25954241875756
rat25	-1	RF	12	1.16107080160142
rat25	-1	RF	13	0.673194019220574
rat25	-1	RF	14	1.74986755098928
rat25	-1	RF	17	1.1697977558859
rat25	-1	RF	18	0.564895703165693
rat25	-1	RF	19	2.53790947424218
rat25	-1	RF	20	1.97918122919182
rat25	-1	RF	21	0.29042233807124
rat25	-1	RF	22	0.255820422682149
rat25	-1	RF	24	0.681178128127344
rat25	-1	RF	25	2.37038173161179
rat25	-1	RF	26	2.00175024629138
rat25	-1	RF	27	0.698943032320902
rat25	-1	RF	28	0.647054971504252
rat25	-1	RF	29	1.22896118455002
rat25	-1	RF	30	1.08868659313425
rat25	-1	RF	31	1.91313342521405
rat25	-1	RF	32	1.04459480078317
rat25	-1	RF	35	0.507743183504339
rat25	-1	RF	36	0.11068767081469
rat25	-1	RF	37	1.79986599499622
rat25	-1	RF	38	0.854366786470967
rat25	-1	RF	39	1.23895400864677
rat25	-1	RF	40	0.992392148380406
rat25	-1	RF	41	1.11348815245279
rat25	-1	RF	42	1.33381527127388
rat25	-1	RF	43	1.56127138224573
rat25	-1	RF	44	0.43529008567809
rat25	-1	RF	46	0.239364503949819
rat25	-1	RF	47	0.182209277009056
rat25	-1	RF	48	0.667526916396447
rat25	-1	RF	49	1.8199124404224
rat25	-1	RF	50	0.543553922401087
rat25	-1	RF	53	0.834939809829848
rat25	-1	RF	57	0.286655038581885
rat25	-1	RF	58	1.66058470326172
rat25	-1	RF	59	0.528892454848911
rat25	-1	RF	60	0.439245988991675
rat25	-1	RF	61	1.26542272450125
rat25	-1	RF	63	0.568042593865705
rat25	-1	RF	64	1.64068454868758
rat25	-1	RF	65	0.203495225370122
rat25	-1	RF	66	0.730528741946779
rat25	-1	RF	67	1.53095875285736
rat25	-1	RF	68	0.380038916937997
rat25	-1	RF	69	0.434123083679411
rat25	-1	RF	71	0.342971328233275
rat25	-1	RF	73	0.323246224089504
rat25	-1	RF	74	1.46448128302009
rat25	-1	RF	75	1.29044396946644
rat25	-1	RF	76	0.736412273243534
rat25	-1	RF	79	0.627932673288439
rat25	-1	RF	81	0.524906515269327
rat25	-1	RF	84	1.49478484460179
rat25	-1	RF	86	1.52702263248401
rat25	-1	RF	88	0.975147595110692
rat25	-1	RF	89	1.32850470843964
rat25	-1	RF	90	0.31463424968413
rat25	-1	RF	91	0.395470033537266
rat25	-1	RF	92	1.28297948408049
rat25	-1	RF	93	0.138224253540308
rat25	-1	RF	95	1.22985754251436
rat25	-1	RF	96	0.377613397553534
rat25	-1	RF	97	0.680682256302612
rat25	-1	RF	98	1.68697930841332
rat25	-1	RF	99	1.53959743928433
rat25	-1	RF	100	0.237984594022412
rat25	-1	RF	101	1.97005141530508
rat25	-1	RF	102	0.250168036922982
rat25	-1	RF	104	0.422876295325709
rat25	-1	VM	1	1.37775436963584
rat25	-1	VM	2	2.04426593712022
rat25	-1	VM	3	1.59892927757688
rat25	-1	VM	4	0.584858052930042
rat25	-1	VM	5	1.88920851375592
rat25	-1	VM	6	0.683058269050495
rat25	-1	VM	7	2.38665033885611
rat25	-1	VM	8	1.05659887665313
rat25	-1	VM	9	1.48417197487818
rat25	-1	VM	10	0.859531982802997
rat25	-1	VM	11	2.69012896404194
rat25	-1	VM	12	1.7159755971993
rat25	-1	VM	13	0.518538424587965
rat25	-1	VM	14	0.946484874684269
rat25	-1	VM	17	1.59715032791511
rat25	-1	VM	18	0.477497874034288
rat25	-1	VM	19	0.705518156902552
rat25	-1	VM	20	1.05460732806701
rat25	-1	VM	21	0.496590873316831
rat25	-1	VM	22	0.510532449340587
rat25	-1	VM	24	0.627913285559078
rat25	-1	VM	25	0.706284346095092
rat25	-1	VM	26	0.960450354840298
rat25	-1	VM	27	0.500063796284277
rat25	-1	VM	28	0.564056440479704
rat25	-1	VM	29	0.754754262701665
rat25	-1	VM	30	0.897365754708066
rat25	-1	VM	31	1.04952251047691
rat25	-1	VM	32	0.524505054401448
rat25	-1	VM	35	0.674001692970734
rat25	-1	VM	36	0.484201141632764
rat25	-1	VM	37	1.6450962169465
rat25	-1	VM	38	0.623136606582702
rat25	-1	VM	39	0.690050501005673
rat25	-1	VM	40	1.83745900946065
rat25	-1	VM	41	1.81927615688721
rat25	-1	VM	42	0.875731791269401
rat25	-1	VM	43	2.01669918873205
rat25	-1	VM	44	0.448351913645617
rat25	-1	VM	46	0.549186562175358
rat25	-1	VM	47	0.408562755311235
rat25	-1	VM	48	1.11253584066835
rat25	-1	VM	49	0.821270810702188
rat25	-1	VM	50	1.05809629559277
rat25	-1	VM	53	1.85741679544579
rat25	-1	VM	57	0.385079418003467
rat25	-1	VM	58	1.13910133994969
rat25	-1	VM	59	1.39207923089269
rat25	-1	VM	60	0.556852078913459
rat25	-1	VM	61	0.791223680176924
rat25	-1	VM	63	0.442880004108752
rat25	-1	VM	64	1.05301713502591
rat25	-1	VM	65	0.563469633013234
rat25	-1	VM	66	0.55690431333983
rat25	-1	VM	67	0.929568528813142
rat25	-1	VM	68	1.18240995124093
rat25	-1	VM	69	0.50224088403311
rat25	-1	VM	71	0.587828463721047
rat25	-1	VM	73	1.24495352813723
rat25	-1	VM	74	1.03157115044208
rat25	-1	VM	75	0.980580671229078
rat25	-1	VM	76	0.803160957545604
rat25	-1	VM	79	0.607975482736263
rat25	-1	VM	81	0.771881639425068
rat25	-1	VM	84	0.923104044226761
rat25	-1	VM	86	0.860230215062558
rat25	-1	VM	88	3.85430803774197
rat25	-1	VM	89	2.34362968174822
rat25	-1	VM	90	0.481656359001136
rat25	-1	VM	91	0.37978055995304
rat25	-1	VM	92	0.827279089015718
rat25	-1	VM	93	0.411311030800877
rat25	-1	VM	95	1.61138176231415
rat25	-1	VM	96	0.790427798234585
rat25	-1	VM	97	0.456012307048944
rat25	-1	VM	98	0.651601239782552
rat25	-1	VM	99	0.462714694126486
rat25	-1	VM	100	0.59200249380798
rat25	-1	VM	101	1.44530149748485
rat25	-1	VM	102	0.521189475900667
rat25	-1	VM	104	0.681250075076832
rat25	1	RF	1	2.36227961116974
rat25	1	RF	3	5.10938013485363
rat25	1	RF	5	5.62494371152815
rat25	1	RF	6	4.5945995080095
rat25	1	RF	7	3.38146163907614
rat25	1	RF	8	2.43838512543824
rat25	1	RF	9	4.47050089918158
rat25	1	RF	10	3.20350158495582
rat25	1	RF	11	5.11947484361196
rat25	1	RF	12	3.85980052242566
rat25	1	RF	13	2.72720147996437
rat25	1	RF	14	3.85951430223638
rat25	1	RF	15	3.22498859531372
rat25	1	RF	17	3.60486295212512
rat25	1	RF	19	5.6688062335624
rat25	1	RF	20	4.09719297515475
rat25	1	RF	21	3.58459263140128
rat25	1	RF	22	4.33549329499216
rat25	1	RF	23	3.60056462071161
rat25	1	RF	24	4.91019050058216
rat25	1	RF	25	6.7915775148423
rat25	1	RF	26	4.1399549243079
rat25	1	RF	27	3.90898246656792
rat25	1	RF	28	5.02052085723541
rat25	1	RF	30	6.15867722708094
rat25	1	RF	31	7.00439908315573
rat25	1	RF	32	3.61001758025431
rat25	1	RF	34	4.55747119057514
rat25	1	RF	36	4.35200944761134
rat25	1	RF	39	4.95861435448183
rat25	1	RF	40	3.46942954451966
rat25	1	RF	41	3.84961090466301
rat25	1	RF	42	4.04002069682066
rat25	1	RF	44	4.12667308189749
rat25	1	RF	45	4.90469323483347
rat25	1	RF	46	4.19539989328017
rat25	1	RF	47	2.74795127220028
rat25	1	RF	49	4.9023154792266
rat25	1	RF	50	4.34285780134963
rat25	1	RF	51	5.37436305941825
rat25	1	RF	52	5.26152442091645
rat25	1	RF	53	4.9129709191022
rat25	1	RF	54	4.36091344279481
rat25	1	RF	55	4.79874151836132
rat25	1	RF	57	2.6993721164643
rat25	1	RF	58	2.7309100932695
rat25	1	RF	59	3.99611026677367
rat25	1	RF	60	4.65624914024995
rat25	1	RF	61	3.14819426460976
rat25	1	RF	62	2.05468793489835
rat25	1	RF	63	0.503003672072395
rat25	1	RF	64	1.09855135397945
rat25	1	RF	69	3.31402409313037
rat25	1	RF	70	4.16283053342892
rat25	1	RF	73	0.713293340146613
rat25	1	RF	75	2.20810040964236
rat25	1	RF	76	4.09956526600718
rat25	1	RF	78	4.92229789728816
rat25	1	RF	79	4.44019628642301
rat25	1	RF	81	4.43591891672146
rat25	1	RF	84	5.07031216682231
rat25	1	RF	85	5.28649347638115
rat25	1	RF	87	4.44862512151017
rat25	1	RF	89	3.35486836675636
rat25	1	RF	90	3.93994651202242
rat25	1	RF	92	2.90341436703464
rat25	1	RF	93	3.15030377431584
rat25	1	RF	94	1.59146783593598
rat25	1	RF	95	1.62644162912545
rat25	1	RF	98	4.029744656434
rat25	1	RF	100	6.43218384852634
rat25	1	RF	102	4.58598535268634
rat25	1	VM	1	0.736579610316146
rat25	1	VM	3	5.06262587760234
rat25	1	VM	5	6.56695675784244
rat25	1	VM	6	1.65162673544267
rat25	1	VM	7	5.61140421398669
rat25	1	VM	8	1.21786563581977
rat25	1	VM	9	4.22596400033119
rat25	1	VM	10	0.831431772792882
rat25	1	VM	11	3.21585770604317
rat25	1	VM	12	5.72191851749534
rat25	1	VM	13	1.04172328052906
rat25	1	VM	14	2.39786257074799
rat25	1	VM	15	2.88094549228131
rat25	1	VM	17	2.09482726674428
rat25	1	VM	19	5.26635785081666
rat25	1	VM	20	1.04123879204366
rat25	1	VM	21	2.9526082630261
rat25	1	VM	22	6.64603012332905
rat25	1	VM	23	1.61600325129477
rat25	1	VM	24	3.13240141491571
rat25	1	VM	25	3.09258761633798
rat25	1	VM	26	1.50066326986931
rat25	1	VM	27	2.54846501667493
rat25	1	VM	28	1.88281635880905
rat25	1	VM	30	2.38309766655216
rat25	1	VM	31	3.99767648887443
rat25	1	VM	32	5.68995885068806
rat25	1	VM	34	4.4506440053606
rat25	1	VM	36	2.2134326774805
rat25	1	VM	39	2.01173091251838
rat25	1	VM	40	2.67781924651541
rat25	1	VM	41	2.90981789291169
rat25	1	VM	42	6.96231786067384
rat25	1	VM	44	6.79200613569139
rat25	1	VM	45	5.17585992924473
rat25	1	VM	46	1.61886157662402
rat25	1	VM	47	2.06829752016898
rat25	1	VM	49	6.33031243615011
rat25	1	VM	50	7.51029338460423
rat25	1	VM	51	1.72768298168148
rat25	1	VM	52	3.32904900611259
rat25	1	VM	53	1.69224713209174
rat25	1	VM	54	1.65774890556687
rat25	1	VM	55	2.66135866430724
rat25	1	VM	57	1.17453844619926
rat25	1	VM	58	0.698242224952407
rat25	1	VM	59	1.48087186973314
rat25	1	VM	60	1.24266526046157
rat25	1	VM	61	0.705499235308345
rat25	1	VM	62	0.806498655547155
rat25	1	VM	63	0.870766009957678
rat25	1	VM	64	0.541183017937201
rat25	1	VM	69	1.28063365382673
rat25	1	VM	70	1.21624793626207
rat25	1	VM	73	0.510232852197617
rat25	1	VM	75	0.683249401467272
rat25	1	VM	76	1.40214571777893
rat25	1	VM	78	2.29211328962883
rat25	1	VM	79	5.41365307415479
rat25	1	VM	81	7.12328408039253
rat25	1	VM	84	3.39165041595143
rat25	1	VM	85	3.31932458220828
rat25	1	VM	87	4.84774072890814
rat25	1	VM	89	2.08374111757701
rat25	1	VM	90	5.40928390168175
rat25	1	VM	92	1.03018028573052
rat25	1	VM	93	0.916842354770214
rat25	1	VM	94	0.835251122101254
rat25	1	VM	95	0.659677569703979
rat25	1	VM	98	1.47828612014033
rat25	1	VM	100	7.55908462753667
rat25	1	VM	102	1.61413674691648
rat25	9	RF	1	3.34623808692511
rat25	9	RF	2	3.95337222913968
rat25	9	RF	3	4.21608098595653
rat25	9	RF	4	3.42604902549772
rat25	9	RF	7	4.57679002946885
rat25	9	RF	8	4.15004068932057
rat25	9	RF	13	2.91452608620183
rat25	9	RF	14	3.0686170379465
rat25	9	RF	15	3.03069562297161
rat25	9	RF	16	6.2675658552605
rat25	9	RF	18	2.04947477170682
rat25	9	RF	20	1.59543238333359
rat25	9	RF	21	1.56651348831923
rat25	9	RF	22	1.74872297506455
rat25	9	RF	23	4.06783495576039
rat25	9	RF	24	1.21714636068555
rat25	9	RF	25	3.39477329229537
rat25	9	RF	26	3.01692104247947
rat25	9	RF	27	2.95956943296192
rat25	9	RF	28	2.35467084913618
rat25	9	RF	29	3.31843143654344
rat25	9	RF	30	3.18227463116471
rat25	9	RF	31	2.23167859363613
rat25	9	RF	34	4.27995621420303
rat25	9	RF	35	3.64163740854643
rat25	9	RF	36	3.0012210265493
rat25	9	RF	39	4.14491286699027
rat25	9	RF	40	4.18779194666508
rat25	9	RF	41	2.77536600074645
rat25	9	RF	42	4.13846049363952
rat25	9	RF	43	3.23554441767056
rat25	9	RF	44	3.21408458265983
rat25	9	RF	45	3.69376407550338
rat25	9	RF	46	3.01308577457606
rat25	9	RF	49	3.59172501031058
rat25	9	RF	51	5.32420191084892
rat25	9	RF	52	3.48858831009024
rat25	9	RF	53	4.00641310911899
rat25	9	RF	56	3.20141747170004
rat25	9	RF	57	2.6883738168775
rat25	9	RF	58	2.81787362422328
rat25	9	RF	59	2.9609910672032
rat25	9	RF	62	5.16555904425176
rat25	9	RF	64	1.00382051914582
rat25	9	RF	65	1.43888615744411
rat25	9	RF	66	2.36118395868365
rat25	9	RF	67	3.52554981833845
rat25	9	RF	68	3.40306765701422
rat25	9	RF	69	0.432789389243227
rat25	9	RF	70	3.28811938041519
rat25	9	RF	71	3.25982516373335
rat25	9	RF	72	3.33073288606959
rat25	9	RF	73	3.89202574003329
rat25	9	RF	74	3.24904405661291
rat25	9	RF	75	2.54968632338085
rat25	9	RF	76	1.38620737890014
rat25	9	RF	77	3.07687540655172
rat25	9	RF	78	3.05634002968812
rat25	9	RF	79	3.69491737948752
rat25	9	RF	80	3.23313088721392
rat25	9	RF	81	4.3514269094682
rat25	9	RF	83	3.74074249969855
rat25	9	RF	84	3.97610983027215
rat25	9	RF	85	3.6603111988601
rat25	9	RF	86	3.19391462225872
rat25	9	RF	87	2.67963297023802
rat25	9	RF	90	3.93581822664355
rat25	9	RF	92	2.32415961888387
rat25	9	RF	93	3.66528494888133
rat25	9	RF	94	3.25837693515558
rat25	9	RF	96	4.53916503853191
rat25	9	VM	1	0.964156133907029
rat25	9	VM	2	1.51322867621036
rat25	9	VM	3	1.24164033411031
rat25	9	VM	4	1.53232205821509
rat25	9	VM	7	1.93271744600073
rat25	9	VM	8	1.64700823053971
rat25	9	VM	13	0.650733999158141
rat25	9	VM	14	0.510066493955072
rat25	9	VM	15	0.667373725891186
rat25	9	VM	16	1.63492566310846
rat25	9	VM	18	0.862950982818114
rat25	9	VM	20	0.815633051362281
rat25	9	VM	21	1.14659423122547
rat25	9	VM	22	0.821337710921328
rat25	9	VM	23	4.52360399239229
rat25	9	VM	24	0.807235057232631
rat25	9	VM	25	1.54300937279271
rat25	9	VM	26	1.24438265059678
rat25	9	VM	27	2.38673527854768
rat25	9	VM	28	0.831775019903592
rat25	9	VM	29	1.29268487361598
rat25	9	VM	30	1.02387955694525
rat25	9	VM	31	1.00904206640936
rat25	9	VM	34	1.28921903677638
rat25	9	VM	35	1.42933647155803
rat25	9	VM	36	1.52346809626653
rat25	9	VM	39	1.08468270459499
rat25	9	VM	40	1.89789687673493
rat25	9	VM	41	1.25818321103906
rat25	9	VM	42	2.37877913843361
rat25	9	VM	43	1.30241668769812
rat25	9	VM	44	1.48558200290768
rat25	9	VM	45	1.16484649289242
rat25	9	VM	46	1.02595953764777
rat25	9	VM	49	1.18917491069625
rat25	9	VM	51	1.44586350005208
rat25	9	VM	52	1.07547752479341
rat25	9	VM	53	2.30132165488048
rat25	9	VM	56	0.714331253700291
rat25	9	VM	57	0.652181026541272
rat25	9	VM	58	0.583120607964246
rat25	9	VM	59	0.719849851781264
rat25	9	VM	62	2.42810622801898
rat25	9	VM	64	0.485668854292608
rat25	9	VM	65	0.541955238158836
rat25	9	VM	66	1.76286455776617
rat25	9	VM	67	1.49620275978269
rat25	9	VM	68	1.1798399157672
rat25	9	VM	69	0.447897379018775
rat25	9	VM	70	1.47173344602604
rat25	9	VM	71	1.56010338596622
rat25	9	VM	72	0.956930806117412
rat25	9	VM	73	0.804236534438677
rat25	9	VM	74	4.42478599428456
rat25	9	VM	75	0.998694922390634
rat25	9	VM	76	0.631728195534276
rat25	9	VM	77	3.09038976104305
rat25	9	VM	78	1.2183921206868
rat25	9	VM	79	1.42318602912434
rat25	9	VM	80	1.53370945365531
rat25	9	VM	81	0.881383798057058
rat25	9	VM	83	1.01397413664403
rat25	9	VM	84	1.4601091961136
rat25	9	VM	85	0.997246051587319
rat25	9	VM	86	1.04011969929414
rat25	9	VM	87	1.08202633770058
rat25	9	VM	90	0.785369574456791
rat25	9	VM	92	0.986568661840846
rat25	9	VM	93	1.25160061126414
rat25	9	VM	94	1.9008892062653
rat25	9	VM	96	1.64406334365169
rat25	45	RF	1	3.96977202458838
rat25	45	RF	2	5.5273013576358
rat25	45	RF	6	2.23497661533426
rat25	45	RF	7	2.73156133146002
rat25	45	RF	8	2.59820132054837
rat25	45	RF	9	2.48732765139245
rat25	45	RF	10	1.36315374900473
rat25	45	RF	11	0.852030334439362
rat25	45	RF	12	2.16041951572589
rat25	45	RF	13	3.02334659783543
rat25	45	RF	14	3.10211308683467
rat25	45	RF	15	2.69449942077601
rat25	45	RF	16	3.21545597446981
rat25	45	RF	17	3.18434963425843
rat25	45	RF	18	2.71566372469326
rat25	45	RF	19	2.84424843126143
rat25	45	RF	20	1.46430000311908
rat25	45	RF	22	2.65487221492854
rat25	45	RF	23	2.72242765484906
rat25	45	RF	24	2.19125235308678
rat25	45	RF	25	3.28343260236321
rat25	45	RF	26	1.58815386264346
rat25	45	RF	29	1.48915235315735
rat25	45	RF	30	3.60562349823725
rat25	45	RF	31	3.39277725373976
rat25	45	RF	32	2.53481227259774
rat25	45	RF	33	2.88864917506944
rat25	45	RF	34	2.76478951574568
rat25	45	RF	35	2.73742817010857
rat25	45	RF	36	2.37412511114463
rat25	45	RF	37	2.97328797678249
rat25	45	RF	38	3.31706693555936
rat25	45	RF	41	2.72138166847779
rat25	45	RF	43	4.13235662983664
rat25	45	RF	45	2.84168751412523
rat25	45	RF	48	3.47569096902388
rat25	45	RF	49	3.59545869843674
rat25	45	RF	50	3.21597870350996
rat25	45	RF	53	1.89385210696549
rat25	45	RF	54	1.9895178965947
rat25	45	RF	55	2.54081561783204
rat25	45	RF	58	4.29688428127999
rat25	45	RF	59	3.36676220116769
rat25	45	RF	60	3.56976995256087
rat25	45	RF	61	3.46439781618238
rat25	45	RF	62	2.19879021746702
rat25	45	RF	63	1.31237783371035
rat25	45	RF	64	3.26693758088447
rat25	45	RF	65	3.89924311814485
rat25	45	RF	66	2.00847214189371
rat25	45	RF	67	2.3797916094087
rat25	45	RF	70	3.56837316091171
rat25	45	RF	73	3.71489711593611
rat25	45	RF	76	5.34876210391509
rat25	45	RF	77	2.33477789704157
rat25	45	RF	78	2.98564169172034
rat25	45	RF	79	3.18820124835074
rat25	45	RF	82	0.91666670363513
rat25	45	RF	83	4.2747232730567
rat25	45	RF	84	1.43577994035634
rat25	45	RF	86	3.00946950553749
rat25	45	RF	87	3.23307604407772
rat25	45	RF	88	2.07368882909234
rat25	45	VM	1	0.773850691554293
rat25	45	VM	2	7.13513437444795
rat25	45	VM	6	0.66559194856692
rat25	45	VM	7	0.926779535937633
rat25	45	VM	8	1.27239625311497
rat25	45	VM	9	0.760332080302056
rat25	45	VM	10	0.713085972348059
rat25	45	VM	11	0.503496127643442
rat25	45	VM	12	1.16251192752292
rat25	45	VM	13	0.962632584579956
rat25	45	VM	14	1.22020756089239
rat25	45	VM	15	1.17684766480572
rat25	45	VM	16	1.28872375645545
rat25	45	VM	17	0.975541841153092
rat25	45	VM	18	0.959963966809269
rat25	45	VM	19	3.01185873385192
rat25	45	VM	20	0.571451668321729
rat25	45	VM	22	1.02895116692505
rat25	45	VM	23	0.98121250911969
rat25	45	VM	24	0.853763234813177
rat25	45	VM	25	1.22740883432026
rat25	45	VM	26	0.71737169114759
rat25	45	VM	29	0.675197575120735
rat25	45	VM	30	3.7226799078054
rat25	45	VM	31	1.16236666235919
rat25	45	VM	32	0.819143142778838
rat25	45	VM	33	2.64597027765487
rat25	45	VM	34	1.01204840472786
rat25	45	VM	35	1.06420733058129
rat25	45	VM	36	0.896333207305246
rat25	45	VM	37	0.88047558461723
rat25	45	VM	38	4.01265904830586
rat25	45	VM	41	1.04946654344225
rat25	45	VM	43	3.34024027828091
rat25	45	VM	45	1.18430247574926
rat25	45	VM	48	1.3816631469948
rat25	45	VM	49	0.993001143346835
rat25	45	VM	50	1.62591470854458
rat25	45	VM	53	0.755954903288835
rat25	45	VM	54	1.38704143235667
rat25	45	VM	55	2.56180811486922
rat25	45	VM	58	2.56201300342651
rat25	45	VM	59	1.50152032716641
rat25	45	VM	60	0.95270410150282
rat25	45	VM	61	2.85030729109091
rat25	45	VM	62	0.911620047134751
rat25	45	VM	63	0.645295513745914
rat25	45	VM	64	1.69450642677333
rat25	45	VM	65	2.80780067227148
rat25	45	VM	66	0.74148314004867
rat25	45	VM	67	0.804889536481419
rat25	45	VM	70	1.57193202149739
rat25	45	VM	73	1.3349764293861
rat25	45	VM	76	7.29141043396142
rat25	45	VM	77	0.728575691564784
rat25	45	VM	78	0.706543998287709
rat25	45	VM	79	0.968068075730458
rat25	45	VM	82	0.544850449478577
rat25	45	VM	83	1.60837347014411
rat25	45	VM	84	0.985288681589384
rat25	45	VM	86	1.33965838945129
rat25	45	VM	87	1.13021116133278
rat25	45	VM	88	0.759095113805856
J5	-1	RF	1	1.08759260393299
J5	-1	RF	2	0.857059139910507
J5	-1	RF	3	1.07193459511306
J5	-1	RF	4	0.988429431064053
J5	-1	RF	5	0.985816042858723
J5	-1	RF	6	0.822800034878079
J5	-1	RF	7	0.922990537643249
J5	-1	RF	8	0.971800009387074
J5	-1	RF	9	1.38957801116455
J5	-1	RF	10	1.16423928507873
J5	-1	RF	12	1.0791074221174
J5	-1	RF	14	1.07308166789451
J5	-1	RF	16	1.01749316167122
J5	-1	RF	19	0.947038873050171
J5	-1	RF	20	1.0719714343299
J5	-1	RF	21	0.91843665828272
J5	-1	RF	22	0.939941148033431
J5	-1	RF	23	0.740171850300378
J5	-1	RF	24	1.23232860366337
J5	-1	RF	25	1.02410560461545
J5	-1	RF	26	0.599539904738521
J5	-1	RF	27	1.09454398027191
J5	-1	VM	1	1.13600762266106
J5	-1	VM	2	0.899681973961376
J5	-1	VM	3	0.879161733181259
J5	-1	VM	4	0.879356392150483
J5	-1	VM	5	0.997690350809642
J5	-1	VM	6	0.795862190463558
J5	-1	VM	8	0.651377935866356
J5	-1	VM	9	1.30182174028648
J5	-1	VM	10	1.06469419023831
J5	-1	VM	12	1.49963660287453
J5	-1	VM	13	0.977526367858618
J5	-1	VM	14	1.11911847314929
J5	-1	VM	16	0.903473690574253
J5	-1	VM	19	0.984016765105701
J5	-1	VM	20	0.739031394904963
J5	-1	VM	21	0.895401611973447
J5	-1	VM	22	1.37033661149738
J5	-1	VM	23	0.651167950497398
J5	-1	VM	24	1.20536273453525
J5	-1	VM	25	1.25279715012494
J5	-1	VM	26	0.605549838788388
J5	-1	VM	27	1.19092667849734
J5	9	RF	1	13.1730683765131
J5	9	RF	2	12.7621337598588
J5	9	RF	4	9.23061044556366
J5	9	RF	6	8.02073148342285
J5	9	RF	7	10.60922779677
J5	9	RF	8	6.97730303081779
J5	9	RF	10	13.1012029185056
J5	9	RF	11	7.95146954319007
J5	9	RF	12	14.9285248513117
J5	9	RF	14	18.1396085257672
J5	9	RF	15	15.3116063386263
J5	9	RF	16	18.8781976733404
J5	9	RF	17	14.1139846319064
J5	9	RF	18	15.4991945779803
J5	9	RF	19	15.7780942571084
J5	9	RF	22	9.96994101657763
J5	9	RF	23	20.8477728586128
J5	9	RF	25	8.88031102358274
J5	9	RF	26	15.5374292894965
J5	9	RF	27	16.0056797011525
J5	9	RF	28	10.7355277621398
J5	9	RF	29	15.8339397215771
J5	9	RF	30	12.1285551447098
J5	9	RF	31	13.9207321802163
J5	9	RF	33	6.30894106376219
J5	9	RF	35	13.9696956923286
J5	9	RF	36	14.3981992587408
J5	9	RF	37	12.1686750628199
J5	9	VM	1	1.64946175618704
J5	9	VM	2	1.58366305735839
J5	9	VM	4	1.4426878086586
J5	9	VM	6	1.25948080512082
J5	9	VM	7	1.33027224245528
J5	9	VM	8	1.08393472898171
J5	9	VM	9	1.55250664767341
J5	9	VM	10	1.52285818849918
J5	9	VM	11	1.11507440410435
J5	9	VM	12	1.47738872179518
J5	9	VM	14	1.82817415988353
J5	9	VM	15	1.71843275323032
J5	9	VM	16	1.85716533393894
J5	9	VM	17	1.69416362254243
J5	9	VM	18	1.78935925095378
J5	9	VM	19	1.71054507296749
J5	9	VM	20	1.59755373201483
J5	9	VM	22	1.44041980262031
J5	9	VM	23	1.85519647097122
J5	9	VM	24	1.49607607918757
J5	9	VM	25	1.20574425982612
J5	9	VM	26	1.79636186901582
J5	9	VM	27	1.54254414509488
J5	9	VM	28	1.43671621145403
J5	9	VM	29	1.59440507840637
J5	9	VM	30	1.33898814738214
J5	9	VM	33	1.14936339702359
J5	9	VM	34	1.74767589333284
J5	9	VM	35	1.76207254465977
J5	9	VM	36	1.79130105771168
J5	9	VM	37	1.41505439738922
J9	-1	RF	1	1.38075097142903
J9	-1	RF	3	0.910003893185583
J9	-1	RF	4	1.08311806181413
J9	-1	RF	5	0.822424676622824
J9	-1	RF	9	1.05542944909477
J9	-1	RF	10	0.937329405713503
J9	-1	RF	12	0.854996181397661
J9	-1	RF	13	0.895100963223126
J9	-1	RF	14	1.04567717450673
J9	-1	RF	17	0.912830358989925
[truncated: 728 more rows]
