# Supplementary material for: Adaptation after vastus lateralis denervation in rats demonstrates neural regulation of joint stresses and strains
Source: eLife. 2018 Sep 3;7:e38215. doi: 10.7554/eLife.38215 (PMC6150696; doi:10.7554/eLife.38215)
Supplement: Figure 3—figure supplement 1—source data 1. [file elife-38215-fig3-figsupp1-data1.zip]

Archive with 5 entries (5 files):
- Fig3-S1/.Rhistory
- Fig3-S1/bursts_BFp_SM_GRc.csv
- Fig3-S1/emg_BFp.R
- Fig3-S1/emg_GR.R
- Fig3-S1/emg_SM.R
