# Supplementary material for: Adaptation after vastus lateralis denervation in rats demonstrates neural regulation of joint stresses and strains
Source: eLife. 2018 Sep 3;7:e38215. doi: 10.7554/eLife.38215 (PMC6150696; doi:10.7554/eLife.38215)
Supplement: Figure 3—figure supplement 1—source data 1. [file elife-38215-fig3-figsupp1-data1.zip › Fig3-S1/bursts_BFp_SM_GRc.csv]

ratID	des_days	muscle	cycle	data
rat21	-1	BFpC	1	0.748254556037628
rat21	-1	BFpC	4	1.67222893391216
rat21	-1	BFpC	5	1.01960816305252
rat21	-1	BFpC	6	2.05846069913812
rat21	-1	BFpC	12	0.980641312642742
rat21	-1	BFpC	13	0.79608769113534
rat21	-1	BFpC	14	1.20248317267058
rat21	-1	BFpC	15	0.924040740651074
rat21	-1	BFpC	16	1.14002256571855
rat21	-1	BFpC	17	1.77562171612704
rat21	-1	BFpC	18	0.889693522257393
rat21	-1	BFpC	19	1.06020194863779
rat21	-1	BFpC	20	1.67311994791344
rat21	-1	BFpC	21	1.4689049154458
rat21	-1	BFpC	22	0.725889498524433
rat21	-1	BFpC	23	1.03535179478902
rat21	-1	BFpC	25	1.13741515400969
rat21	-1	BFpC	26	0.998648034539416
rat21	-1	BFpC	28	0.932266994656074
rat21	-1	BFpC	29	1.08212382904674
rat21	-1	BFpC	30	1.59893756747531
rat21	-1	BFpC	31	1.02028252120897
rat21	-1	BFpC	32	1.35092627168625
rat21	-1	BFpC	37	1.00025769337433
rat21	-1	BFpC	38	0.832258565944476
rat21	-1	BFpC	40	0.774794479610324
rat21	-1	BFpC	42	0.781889527930674
rat21	-1	BFpC	43	1.66894805644315
rat21	-1	BFpC	44	1.42092551055171
rat21	-1	BFpC	45	0.868533757145386
rat21	-1	BFpC	46	1.03956533801746
rat21	-1	BFpC	50	1.1418119336297
rat21	-1	BFpC	51	1.59308118314742
rat21	-1	BFpC	52	0.725342009359929
rat21	-1	BFpC	53	0.987215165141212
rat21	-1	BFpC	55	0.636243782777294
rat21	-1	BFpC	56	0.715670374442139
rat21	-1	BFpC	57	1.61018725024073
rat21	-1	BFpC	64	0.887689235934916
rat21	-1	BFpC	65	1.06300887723592
rat21	-1	BFpC	70	0.625597688197684
rat21	-1	BFpC	71	0.665869825004312
rat21	-1	BFpC	72	0.685182437719436
rat21	-1	BFpC	73	1.9754980296635
rat21	-1	BFpC	74	0.929272299294637
rat21	-1	BFpC	75	0.676179806370174
rat21	-1	BFpC	76	0.710169103828792
rat21	-1	BFpC	77	1.0051184139247
rat21	-1	BFpC	78	0.749610193634149
rat21	-1	BFpC	79	1.00438859741779
rat21	-1	BFpC	80	0.963199055071531
rat21	-1	BFpC	81	0.77623635598462
rat21	-1	BFpC	82	0.685752859438054
rat21	-1	BFpC	83	0.815411103592646
rat21	-1	BFpC	85	0.524590013775226
rat21	-1	BFpC	86	1.02838568044107
rat21	-1	BFpC	89	0.566316177447075
rat21	-1	BFpC	90	1.71323144029351
rat21	-1	BFpC	93	0.639913486571981
rat21	-1	BFpC	97	1.14867237278829
rat21	-1	BFpC	98	0.801712319643922
rat21	-1	BFpC	99	1.04857573169511
rat21	-1	BFpC	100	1.10586069752428
rat21	-1	BFpC	102	0.739037445581437
rat21	-1	BFpC	103	0.914372551310679
rat21	-1	BFpC	106	1.37548606176719
rat21	-1	BFpC	107	0.964198673259042
rat21	-1	BFpC	108	0.794903295878472
rat21	-1	BFpC	109	0.969621128214164
rat21	-1	BFpC	112	0.705680860769097
rat21	-1	BFpC	113	0.664560499880939
rat21	-1	BFpC	116	0.727869563803696
rat21	-1	BFpC	117	0.752966521637053
rat21	-1	BFpC	118	0.836468241055649
rat21	-1	BFpC	120	0.616839205113387
rat21	-1	BFpC	121	0.835166091709934
rat21	-1	BFpC	122	0.623317532599247
rat21	-1	BFpC	123	1.6724043899602
rat21	-1	BFpC	125	0.974076841196529
rat21	-1	BFpC	126	0.760835775732951
rat21	-1	BFpC	127	1.28340744623097
rat21	-1	BFpC	128	1.0231210151246
rat21	-1	BFpC	130	0.812848199112863
rat21	-1	BFpC	131	1.07294460341622
rat21	-1	BFpC	132	1.57522521024903
rat21	-1	BFpC	133	0.760552436031658
rat21	-1	BFpC	134	1.01854022888902
rat21	-1	BFpC	137	0.666904069465672
rat21	-1	BFpC	138	0.889960146695297
rat21	-1	BFpC	139	0.810143557677712
rat21	-1	BFpC	141	0.778381988244863
rat21	-1	BFpC	142	0.823341535086939
rat21	-1	BFpC	143	0.673446902780108
rat21	1	BFpC	5	0.606940556272607
rat21	1	BFpC	10	0.776735381078672
rat21	1	BFpC	12	0.659164070626073
rat21	1	BFpC	14	0.603937162642902
rat21	1	BFpC	15	1.04769286702095
rat21	1	BFpC	18	0.77428207607411
rat21	1	BFpC	19	0.791629856025003
rat21	1	BFpC	20	0.739154152154775
rat21	1	BFpC	22	0.645339612820097
rat21	1	BFpC	24	0.841386964037387
rat21	1	BFpC	26	0.711305853146919
rat21	1	BFpC	27	0.718477445576924
rat21	1	BFpC	28	0.735975601788702
rat21	1	BFpC	30	0.60674573388849
rat21	1	BFpC	32	0.661654510905307
rat21	1	BFpC	33	0.769136259285713
rat21	1	BFpC	34	0.833800309978692
rat21	1	BFpC	35	0.689516610807184
rat21	1	BFpC	36	0.759887553449244
rat21	1	BFpC	37	0.837033537936723
rat21	1	BFpC	38	0.87367539347119
rat21	1	BFpC	39	0.620580900489383
rat21	1	BFpC	40	0.791691765681711
rat21	1	BFpC	42	0.914675458692065
rat21	1	BFpC	43	0.950046836411129
rat21	1	BFpC	44	0.802211842358457
rat21	1	BFpC	45	0.842381965171422
rat21	1	BFpC	46	0.856053521987357
rat21	1	BFpC	47	0.737904977058586
rat21	1	BFpC	48	0.786522067521713
rat21	1	BFpC	49	0.896254568759381
rat21	1	BFpC	50	0.64419711145743
rat21	1	BFpC	52	0.707387682857339
rat21	1	BFpC	55	0.710238207961317
rat21	1	BFpC	56	0.775959048156521
rat21	1	BFpC	57	0.801501274793666
rat21	1	BFpC	62	0.832479807619671
rat21	1	BFpC	64	0.898517419150462
rat21	1	BFpC	65	0.632370255384746
rat21	1	BFpC	66	0.739709422695182
rat21	1	BFpC	67	0.714429177041438
rat21	1	BFpC	68	0.805815871423684
rat21	1	BFpC	69	0.709066342370959
rat21	1	BFpC	70	0.690007798754409
rat21	1	BFpC	71	0.697134547150847
rat21	1	BFpC	74	0.892602937636795
rat21	1	BFpC	75	0.734356883687682
rat21	1	BFpC	76	0.769129702965921
rat21	1	BFpC	78	0.781184679363178
rat21	1	BFpC	79	0.818833265636207
rat21	1	BFpC	80	0.789333240817572
rat21	1	BFpC	82	0.69806453167986
rat21	1	BFpC	83	0.75934391220266
rat21	1	BFpC	84	0.892219509980419
rat21	1	BFpC	85	0.741202076192162
rat21	1	BFpC	87	0.831569982176862
rat21	1	BFpC	88	0.802950307680392
rat21	9	BFpC	1	0.750661106661807
rat21	9	BFpC	3	0.589189106546441
rat21	9	BFpC	4	0.864059433996889
rat21	9	BFpC	10	0.696937479193744
rat21	9	BFpC	11	0.555404910552488
rat21	9	BFpC	12	0.536147179308266
rat21	9	BFpC	13	0.655696603293713
rat21	9	BFpC	14	0.491394156703261
rat21	45	BFpC	1	0.874054129353152
rat21	45	BFpC	2	0.701025656242443
rat21	45	BFpC	3	0.802075677213493
rat21	45	BFpC	7	0.76790891151968
rat21	45	BFpC	8	0.819475413415528
rat21	45	BFpC	9	0.671829637551053
rat21	45	BFpC	10	0.734517750610769
rat21	45	BFpC	11	0.804374145778587
rat21	45	BFpC	12	0.897666795077757
rat21	45	BFpC	13	0.676870691320457
rat21	45	BFpC	14	0.870838066816201
rat21	45	BFpC	15	0.84237031680482
rat21	45	BFpC	16	0.899737331420503
rat21	45	BFpC	17	0.832367160645509
rat21	45	BFpC	18	0.894602830642208
rat21	45	BFpC	19	0.795282326046505
rat21	45	BFpC	21	0.895765152546708
rat21	45	BFpC	22	0.909004376337564
rat21	45	BFpC	24	0.875301719083055
rat21	45	BFpC	25	0.823090061816623
rat21	45	BFpC	28	0.762731418480681
rat21	45	BFpC	29	0.844945786820554
rat21	45	BFpC	30	0.798711358945295
rat21	45	BFpC	31	1.10301017264415
rat21	45	BFpC	32	0.698214208449018
rat21	45	BFpC	34	0.8042324255392
rat21	45	BFpC	35	1.00210477630603
rat21	45	BFpC	36	0.78384683854066
rat21	45	BFpC	37	0.724002827667312
rat21	45	BFpC	38	0.75279886738556
rat21	45	BFpC	39	1.25637515358752
rat21	45	BFpC	40	0.867940135803032
rat21	45	BFpC	41	0.931689602705672
rat21	45	BFpC	42	0.941231195451623
rat21	45	BFpC	43	0.82052728839425
rat21	45	BFpC	44	0.865657240082191
rat21	45	BFpC	46	0.801518001955268
rat21	45	BFpC	47	0.811237180786841
rat21	45	BFpC	48	1.28108311131894
rat21	45	BFpC	50	0.804100174717454
rat21	45	BFpC	52	0.938441808088674
rat21	45	BFpC	53	0.857610158945663
rat21	45	BFpC	54	0.804263386842783
rat21	45	BFpC	55	0.789910540753029
rat21	45	BFpC	56	0.810308756562555
rat21	45	BFpC	57	0.783991550382201
rat21	45	BFpC	58	0.921101280577384
rat21	45	BFpC	59	0.834373352643818
rat21	45	BFpC	60	0.831669480611105
rat21	45	BFpC	61	1.50812142563972
rat21	45	BFpC	62	0.785244256460496
rat21	45	BFpC	64	0.864140172180695
rat21	45	BFpC	65	1.64675965965215
rat21	45	BFpC	66	0.928663264001004
rat21	45	BFpC	67	0.905169337898227
rat21	45	BFpC	68	0.958677547801736
rat21	45	BFpC	72	0.882892502787029
rat21	45	BFpC	73	0.82503629955846
rat21	45	BFpC	75	0.832054236821476
rat21	45	BFpC	78	0.739609397287588
rat21	45	BFpC	79	0.604479399437319
rat21	45	BFpC	81	0.76356909572431
rat22	-1	BFpC	2	0.834075459825374
rat22	-1	BFpC	3	0.597937506461753
rat22	-1	BFpC	4	0.931981773709113
rat22	-1	BFpC	7	0.704605716606194
rat22	-1	BFpC	8	1.30624398225271
rat22	-1	BFpC	9	0.762904825272173
rat22	-1	BFpC	10	1.0192206287251
rat22	-1	BFpC	11	0.982367273899468
rat22	-1	BFpC	12	0.714812831818644
rat22	-1	BFpC	13	0.71857823710391
rat22	-1	BFpC	15	0.624351433103935
rat22	-1	BFpC	16	0.727930606602089
rat22	-1	BFpC	17	1.12408736317168
rat22	-1	BFpC	18	1.02520739365277
rat22	-1	BFpC	19	1.1038849284115
rat22	-1	BFpC	20	1.24682172681263
rat22	-1	BFpC	21	0.687959073450292
rat22	-1	BFpC	22	1.11735637552051
rat22	-1	BFpC	23	1.29706197730521
rat22	-1	BFpC	24	0.739610585244072
rat22	-1	BFpC	25	1.83951522914843
rat22	-1	BFpC	26	1.83912481557165
rat22	-1	BFpC	29	1.97895050719109
rat22	-1	BFpC	30	1.7820641472195
rat22	-1	BFpC	31	1.02765801403315
rat22	-1	BFpC	35	0.70599782334922
rat22	-1	BFpC	36	1.20725417426745
rat22	-1	BFpC	37	0.758719262972895
rat22	-1	BFpC	38	0.939516798606792
rat22	-1	BFpC	39	1.05652134463946
rat22	-1	BFpC	40	1.16186985759674
rat22	-1	BFpC	41	0.71645304286873
rat22	-1	BFpC	43	0.801031822401518
rat22	-1	BFpC	44	0.729905049820248
rat22	-1	BFpC	45	0.987181287137775
rat22	-1	BFpC	46	1.19436293866556
rat22	-1	BFpC	47	0.933778750330699
rat22	-1	BFpC	49	0.653235355477823
rat22	-1	BFpC	51	0.996537491122378
rat22	-1	BFpC	52	0.758573668535161
rat22	-1	BFpC	53	0.686927146242975
rat22	-1	BFpC	54	1.32274405339032
rat22	-1	BFpC	55	1.32943564278427
rat22	-1	BFpC	56	1.19729709010091
rat22	-1	BFpC	57	0.923864544368924
rat22	-1	BFpC	58	1.36374909019141
rat22	-1	BFpC	59	1.61766154697674
rat22	-1	BFpC	60	0.641617470572142
rat22	-1	BFpC	62	1.15182987757109
rat22	-1	BFpC	63	0.875258769078124
rat22	-1	BFpC	64	1.00767284288471
rat22	-1	BFpC	67	0.63414862933077
rat22	-1	BFpC	68	1.04415484497238
rat22	-1	BFpC	69	0.978990750897088
rat22	-1	BFpC	70	1.24826075438568
rat22	-1	BFpC	73	0.819857708168552
rat22	-1	BFpC	74	0.681048272835145
rat22	-1	BFpC	75	0.687812520746144
rat22	-1	BFpC	76	1.11567293857386
rat22	-1	BFpC	77	1.11568059233186
rat22	-1	BFpC	79	0.916117867059834
rat22	-1	BFpC	80	0.762003881141327
rat22	-1	BFpC	81	0.776460071033973
rat22	-1	BFpC	83	0.766482014456322
rat22	-1	SM	2	0.997986812200955
rat22	-1	SM	3	0.840461569147848
rat22	-1	SM	4	0.935028557744542
rat22	-1	SM	7	0.980553013970657
rat22	-1	SM	8	1.370844674286
rat22	-1	SM	9	0.931455501869403
rat22	-1	SM	10	0.763750922863748
rat22	-1	SM	11	1.09461714045595
rat22	-1	SM	12	0.849175278304716
rat22	-1	SM	13	0.832796052540045
rat22	-1	SM	15	1.04398898596376
rat22	-1	SM	16	0.899350096812574
rat22	-1	SM	17	1.28489296757747
rat22	-1	SM	18	1.06157648168937
rat22	-1	SM	19	0.9367312418462
rat22	-1	SM	20	1.14980457072591
rat22	-1	SM	21	1.07302380114087
rat22	-1	SM	22	0.928981848914535
rat22	-1	SM	23	1.04620063163475
rat22	-1	SM	24	1.0250399618893
rat22	-1	SM	25	0.839857386420337
rat22	-1	SM	26	1.07900309968515
rat22	-1	SM	29	0.969102339297486
rat22	-1	SM	30	1.51977630060229
rat22	-1	SM	31	0.980999755853496
rat22	-1	SM	35	1.00883270194984
rat22	-1	SM	36	1.16004956014106
rat22	-1	SM	37	0.871087699594537
rat22	-1	SM	38	1.06868086831258
rat22	-1	SM	39	0.956043155530264
rat22	-1	SM	40	0.880204663070486
rat22	-1	SM	41	0.763210520895727
rat22	-1	SM	43	0.875999196994311
rat22	-1	SM	44	0.91803661681682
rat22	-1	SM	45	0.998391240122347
rat22	-1	SM	46	1.1139951079751
rat22	-1	SM	47	0.848263811313566
rat22	-1	SM	49	0.691040608765283
rat22	-1	SM	51	0.937493085902471
rat22	-1	SM	52	0.854886240588824
rat22	-1	SM	53	0.98207110791066
rat22	-1	SM	54	1.12677571919967
rat22	-1	SM	55	1.2895016714727
rat22	-1	SM	56	1.22476529967718
rat22	-1	SM	57	1.06986503990075
rat22	-1	SM	58	1.21895975169799
rat22	-1	SM	59	1.19031774235792
rat22	-1	SM	60	0.90837691212058
rat22	-1	SM	62	1.09094217855236
rat22	-1	SM	63	1.04209384517207
rat22	-1	SM	64	1.26358174936252
rat22	-1	SM	67	0.821903744266265
rat22	-1	SM	68	0.812289749736022
rat22	-1	SM	69	1.0716132810566
rat22	-1	SM	70	0.916936094859006
rat22	-1	SM	73	0.873594419992898
rat22	-1	SM	74	0.918859203857582
rat22	-1	SM	75	0.970004780493642
rat22	-1	SM	76	1.07010644160485
rat22	-1	SM	77	0.957960235320622
rat22	-1	SM	79	1.08794339047358
rat22	-1	SM	80	1.02750424349972
rat22	-1	SM	81	0.795423186293088
rat22	-1	SM	83	0.88739613971113
rat22	-1	GRc	2	0.884850787735082
rat22	-1	GRc	3	0.723338394619348
rat22	-1	GRc	4	1.01941184389144
rat22	-1	GRc	7	0.640237536351972
rat22	-1	GRc	8	1.33165484331211
rat22	-1	GRc	9	0.952806240517097
rat22	-1	GRc	10	1.13522156613621
rat22	-1	GRc	11	0.958991293656449
rat22	-1	GRc	12	0.75404555121904
rat22	-1	GRc	13	0.642069663690199
rat22	-1	GRc	15	0.653351212444022
rat22	-1	GRc	16	0.701438926354338
rat22	-1	GRc	17	1.14964396366272
rat22	-1	GRc	18	1.17016959278325
rat22	-1	GRc	19	1.44156286964727
rat22	-1	GRc	20	1.74164478889543
rat22	-1	GRc	21	0.792857457535307
rat22	-1	GRc	22	1.18499928614661
rat22	-1	GRc	23	1.36898001843004
rat22	-1	GRc	24	0.686297481788256
rat22	-1	GRc	25	1.59775762758671
rat22	-1	GRc	26	1.77420488648227
rat22	-1	GRc	29	1.35209320270156
rat22	-1	GRc	30	1.80774109941974
rat22	-1	GRc	31	0.937318622959887
rat22	-1	GRc	35	0.695669562431117
rat22	-1	GRc	36	1.21622972715383
rat22	-1	GRc	37	0.895267831985548
rat22	-1	GRc	38	0.855733319270136
rat22	-1	GRc	39	0.799087139157521
rat22	-1	GRc	40	0.970666451872437
rat22	-1	GRc	41	0.70471725273867
rat22	-1	GRc	43	0.749982635423964
rat22	-1	GRc	44	0.651039260058202
rat22	-1	GRc	45	1.00411706982078
rat22	-1	GRc	46	1.50891469740777
rat22	-1	GRc	47	0.815675366352421
rat22	-1	GRc	49	0.652331696943812
rat22	-1	GRc	51	1.12445290425496
rat22	-1	GRc	52	0.69759710195316
rat22	-1	GRc	53	0.668760510733392
rat22	-1	GRc	54	1.34186988570863
rat22	-1	GRc	55	1.45460013056276
rat22	-1	GRc	56	1.07888152183083
rat22	-1	GRc	57	0.942865243032971
rat22	-1	GRc	58	1.8004582461534
rat22	-1	GRc	59	2.03550119376656
rat22	-1	GRc	60	0.476177643711797
rat22	-1	GRc	62	1.141309009129
rat22	-1	GRc	63	1.06930657891367
rat22	-1	GRc	64	1.26772970608492
rat22	-1	GRc	67	0.481337353614631
rat22	-1	GRc	68	0.886833249302854
rat22	-1	GRc	69	0.914649259561526
rat22	-1	GRc	70	1.19918355060443
rat22	-1	GRc	73	0.766166720475988
rat22	-1	GRc	74	0.444252312502382
rat22	-1	GRc	75	0.540408600486198
rat22	-1	GRc	76	0.9033070411206
rat22	-1	GRc	77	0.851130272318939
rat22	-1	GRc	79	0.95542048008589
rat22	-1	GRc	80	0.757691427055264
rat22	-1	GRc	81	0.469343526419373
rat22	-1	GRc	83	0.808645762033316
rat22	1	BFpC	3	1.65750175334303
rat22	1	BFpC	5	1.40088283885801
rat22	1	BFpC	7	1.24196592597289
rat22	1	BFpC	10	0.889289296608132
rat22	1	BFpC	13	1.05548972262685
rat22	1	BFpC	14	1.83840021515449
rat22	1	BFpC	15	1.54412306936601
rat22	1	BFpC	16	0.966349763328443
rat22	1	BFpC	17	1.42971364139089
rat22	1	BFpC	18	1.51445284874542
rat22	1	BFpC	19	1.13435880525161
rat22	1	BFpC	20	1.21984668964103
rat22	1	BFpC	21	1.74170857743906
rat22	1	BFpC	22	1.14966347127055
rat22	1	BFpC	23	1.56014867652819
rat22	1	BFpC	24	0.932648196200496
rat22	1	BFpC	25	1.1031670896054
rat22	1	BFpC	26	1.51598126412005
rat22	1	BFpC	27	1.27514419456147
rat22	1	BFpC	30	1.04617212199084
rat22	1	BFpC	31	1.25746664167852
rat22	1	BFpC	32	1.21069242410465
rat22	1	BFpC	33	0.926620876343323
rat22	1	BFpC	34	1.4159052817849
rat22	1	BFpC	35	1.15498790172269
rat22	1	BFpC	39	1.26891936122962
rat22	1	BFpC	40	1.10056542811083
rat22	1	BFpC	41	1.09586258505848
rat22	1	BFpC	42	1.49836113804851
rat22	1	BFpC	45	1.60437094080313
rat22	1	BFpC	47	1.36818614719206
rat22	1	BFpC	48	1.10146105174636
rat22	1	BFpC	49	1.52215583247546
rat22	1	BFpC	51	1.2745253565493
rat22	1	BFpC	52	1.60452702764269
rat22	1	BFpC	55	1.21239771566179
rat22	1	BFpC	56	1.44138970055148
rat22	1	BFpC	57	0.960623831992436
rat22	1	BFpC	58	1.92970918144797
rat22	1	BFpC	60	1.21656664914067
rat22	1	BFpC	61	1.47788989540807
rat22	1	BFpC	64	1.82137702769557
rat22	1	BFpC	66	1.2405770626995
rat22	1	BFpC	67	1.07819861478836
rat22	1	BFpC	68	1.13793450200225
rat22	1	BFpC	69	1.27505484159402
rat22	1	BFpC	72	1.30531821348298
rat22	1	BFpC	73	1.4763871605597
rat22	1	BFpC	76	1.24817425467826
rat22	1	BFpC	77	1.60706694751902
rat22	1	BFpC	78	1.48700043673386
rat22	1	BFpC	79	1.24288329450115
rat22	1	BFpC	80	1.26923746206648
rat22	1	BFpC	82	1.09504228070307
rat22	1	BFpC	83	1.01116933494534
rat22	1	SM	3	0.885005564574007
rat22	1	SM	5	0.644685190020288
rat22	1	SM	7	0.747067878660925
rat22	1	SM	10	0.565915036701005
rat22	1	SM	13	0.713302255690154
rat22	1	SM	14	0.897822315907202
rat22	1	SM	15	0.80789504595089
rat22	1	SM	16	0.618350424141125
rat22	1	SM	17	0.76130359939954
rat22	1	SM	18	0.868628250790012
rat22	1	SM	19	0.695930304107839
rat22	1	SM	20	0.761955355750822
rat22	1	SM	21	0.836689665710476
rat22	1	SM	22	0.594192639174403
rat22	1	SM	23	0.827709200890574
rat22	1	SM	24	0.56833588480031
rat22	1	SM	25	0.601457866793225
rat22	1	SM	26	1.00301456124575
rat22	1	SM	27	0.745931720840552
rat22	1	SM	30	0.627792630024862
rat22	1	SM	31	0.614745869453566
rat22	1	SM	32	0.71288180123122
rat22	1	SM	33	0.650669779606405
rat22	1	SM	34	0.863555710315319
rat22	1	SM	35	0.724900237425914
rat22	1	SM	39	0.71338351299888
rat22	1	SM	40	0.568998393265566
rat22	1	SM	41	0.683222152722106
rat22	1	SM	42	0.738325716820685
rat22	1	SM	45	0.848685714997635
rat22	1	SM	47	0.902387160059902
rat22	1	SM	48	0.683369496038693
rat22	1	SM	49	0.774422732689211
rat22	1	SM	51	0.549022589803234
rat22	1	SM	52	0.73315830721403
rat22	1	SM	55	0.559462217884507
rat22	1	SM	56	0.825004578592733
rat22	1	SM	57	0.606081458584592
rat22	1	SM	58	0.702849341896539
rat22	1	SM	60	0.643475020765273
rat22	1	SM	61	0.759072777201688
rat22	1	SM	64	0.772224278146826
rat22	1	SM	66	0.821611614804956
rat22	1	SM	67	0.779139141970784
rat22	1	SM	68	0.81528738498258
rat22	1	SM	69	0.712740029788508
rat22	1	SM	72	0.672691543761278
rat22	1	SM	73	0.947118084675831
rat22	1	SM	76	0.683780893451634
rat22	1	SM	77	0.945938430989416
rat22	1	SM	78	0.665712226490017
rat22	1	SM	79	0.464222471798492
rat22	1	SM	80	0.672365860550174
rat22	1	SM	82	0.560299281965874
rat22	1	SM	83	0.563807035880864
rat22	1	GRc	3	0.179758394805138
rat22	1	GRc	5	0.146194052002254
rat22	1	GRc	7	0.135389567417746
rat22	1	GRc	10	0.127437018164175
rat22	1	GRc	13	0.381052191207276
rat22	1	GRc	14	0.1709332920686
rat22	1	GRc	15	0.132827726007007
rat22	1	GRc	16	0.117472215271125
rat22	1	GRc	17	0.184146199423898
rat22	1	GRc	18	0.262937549252727
rat22	1	GRc	19	0.19137131437377
rat22	1	GRc	20	0.374717966434699
rat22	1	GRc	21	0.166144540602846
rat22	1	GRc	22	0.11484072432969
rat22	1	GRc	23	0.193859210373626
rat22	1	GRc	24	0.117460241176286
rat22	1	GRc	25	0.19597463153907
rat22	1	GRc	26	0.174815906111965
rat22	1	GRc	27	0.14292603978722
rat22	1	GRc	30	0.124125087671763
rat22	1	GRc	31	0.137179274802786
rat22	1	GRc	32	0.243626907371749
rat22	1	GRc	33	0.294782717057291
rat22	1	GRc	34	0.339158574438101
rat22	1	GRc	35	0.262358398937422
rat22	1	GRc	39	0.260296610542907
rat22	1	GRc	40	0.124954595623633
rat22	1	GRc	41	0.110578640129544
rat22	1	GRc	42	0.141783742076947
rat22	1	GRc	45	0.357860893540793
rat22	1	GRc	47	0.275793921847717
rat22	1	GRc	48	0.156382461757965
rat22	1	GRc	49	0.207209204748099
rat22	1	GRc	51	0.116500954715107
rat22	1	GRc	52	0.152321304264037
rat22	1	GRc	55	0.126728744735815
rat22	1	GRc	56	0.233738263706886
rat22	1	GRc	57	0.122422000344578
rat22	1	GRc	58	0.224072313837381
rat22	1	GRc	60	0.234524926334938
rat22	1	GRc	61	0.215623558850964
rat22	1	GRc	64	0.140279116926523
rat22	1	GRc	66	0.453868289206473
rat22	1	GRc	67	0.396175102384993
rat22	1	GRc	68	0.428770685100251
rat22	1	GRc	69	0.119503611556256
rat22	1	GRc	72	0.155132183602154
rat22	1	GRc	73	0.273950156588001
rat22	1	GRc	76	0.125507533606207
rat22	1	GRc	77	0.476556156919454
rat22	1	GRc	78	0.17433296090322
rat22	1	GRc	79	0.11149593346709
rat22	1	GRc	80	0.181007201554286
rat22	1	GRc	82	0.124276572402975
rat22	1	GRc	83	0.188301452264373
rat22	9	BFpC	1	0.693129438058106
rat22	9	BFpC	4	1.20534791282182
rat22	9	BFpC	5	1.10301080952721
rat22	9	BFpC	7	0.808330337365019
rat22	9	BFpC	8	0.709648217424008
rat22	9	BFpC	9	0.595737212426973
rat22	9	BFpC	10	0.835315755064653
rat22	9	BFpC	11	0.628632133632751
rat22	9	BFpC	13	0.666476281981317
rat22	9	BFpC	14	0.550588167202094
rat22	9	BFpC	20	0.692058487586434
rat22	9	BFpC	23	0.796651338604573
rat22	9	BFpC	24	0.692217633374753
rat22	9	BFpC	25	1.25763632411797
rat22	9	BFpC	26	0.944423670996078
rat22	9	BFpC	27	0.753091591399942
rat22	9	BFpC	28	0.882502510082848
rat22	9	BFpC	29	0.663480487161096
rat22	9	BFpC	30	0.814335531691096
rat22	9	BFpC	31	0.597161921931586
rat22	9	BFpC	34	0.636368088607914
rat22	9	BFpC	37	0.531636313379453
rat22	9	BFpC	39	0.716673503270683
rat22	9	BFpC	40	0.945094302720305
rat22	9	BFpC	41	0.888929395353579
rat22	9	BFpC	42	1.28120065245107
rat22	9	BFpC	44	1.1064412962549
rat22	9	BFpC	45	0.841653377199356
rat22	9	BFpC	48	1.06245462950085
rat22	9	BFpC	49	0.776885850809644
rat22	9	BFpC	50	0.5390232889694
rat22	9	BFpC	51	0.918188332382315
rat22	9	BFpC	52	0.650837678911085
rat22	9	BFpC	53	0.75370587729532
rat22	9	BFpC	54	0.863833613191993
rat22	9	BFpC	55	0.962168734015101
rat22	9	BFpC	56	1.05434545558299
rat22	9	BFpC	57	1.06317895991015
rat22	9	BFpC	60	0.919551706566829
rat22	9	BFpC	61	1.13027733616952
rat22	9	BFpC	62	1.00647050859671
rat22	9	BFpC	64	0.71276292330121
rat22	9	BFpC	66	1.05911715179296
rat22	9	BFpC	67	0.885464763522326
rat22	9	BFpC	68	0.491999154012835
rat22	9	BFpC	69	0.846684122197261
rat22	9	BFpC	70	0.956536567156717
rat22	9	BFpC	71	0.817098336406778
rat22	9	BFpC	72	0.712014854072415
rat22	9	BFpC	73	0.57269920859983
rat22	9	BFpC	76	0.672388513994092
rat22	9	BFpC	77	1.18961614309792
rat22	9	BFpC	78	1.02496677596707
rat22	9	BFpC	79	0.972901995958152
rat22	9	BFpC	80	0.757183942302668
rat22	9	BFpC	81	0.636528017986935
rat22	9	BFpC	82	0.710084808358407
rat22	9	BFpC	83	0.704150232644613
rat22	9	BFpC	85	0.669257310250493
rat22	9	BFpC	86	0.977027183538754
rat22	9	BFpC	87	0.761322883960069
rat22	9	BFpC	88	0.671045795364873
rat22	9	BFpC	89	0.926154312360117
rat22	9	BFpC	90	0.737087532821216
rat22	9	BFpC	91	0.780155000775385
rat22	9	BFpC	92	0.73886404686753
rat22	9	BFpC	93	0.565374381636443
rat22	9	BFpC	95	0.643217523355611
rat22	9	BFpC	96	0.782154194709864
rat22	9	SM	1	0.821837450628002
rat22	9	SM	4	1.26135592498548
rat22	9	SM	5	0.883812248011266
rat22	9	SM	7	0.783469733175824
rat22	9	SM	8	0.828367196034671
rat22	9	SM	9	0.742241200628133
rat22	9	SM	10	0.84885559357201
rat22	9	SM	11	0.866430596284726
rat22	9	SM	13	0.757742098188104
rat22	9	SM	14	0.723681481750465
rat22	9	SM	20	0.7654505673491
rat22	9	SM	23	0.93803506778955
rat22	9	SM	24	0.830106290892938
rat22	9	SM	25	0.962882180836968
rat22	9	SM	26	0.803594795341622
rat22	9	SM	27	1.03091317126728
rat22	9	SM	28	1.13462134523099
rat22	9	SM	29	0.707707245287457
rat22	9	SM	30	0.933142553581465
rat22	9	SM	31	0.736141252298301
rat22	9	SM	34	0.709201013124971
rat22	9	SM	37	0.700265125535807
rat22	9	SM	39	0.887838730772936
rat22	9	SM	40	0.92536469834302
rat22	9	SM	41	0.788418704575396
rat22	9	SM	42	0.949064332936849
rat22	9	SM	44	1.13617148943047
rat22	9	SM	45	0.821144788177029
rat22	9	SM	48	0.952943364797948
rat22	9	SM	49	0.907837807848849
rat22	9	SM	50	0.849205216184427
rat22	9	SM	51	0.868623953838337
rat22	9	SM	52	0.900890335942252
rat22	9	SM	53	1.02835951403062
rat22	9	SM	54	1.0795461309278
rat22	9	SM	55	0.985860877525334
rat22	9	SM	56	0.967557331831489
rat22	9	SM	57	0.870428181307031
rat22	9	SM	60	0.95161579639686
rat22	9	SM	61	1.16567409303011
rat22	9	SM	62	0.933348161219919
rat22	9	SM	64	0.595408943078579
rat22	9	SM	66	0.858478234575569
rat22	9	SM	67	0.850310214997548
rat22	9	SM	68	0.718575364128582
rat22	9	SM	69	1.01922036190463
rat22	9	SM	70	0.836209242242269
rat22	9	SM	71	0.997216676044689
rat22	9	SM	72	0.823650524315936
rat22	9	SM	73	0.777269457072325
rat22	9	SM	76	0.873938686007681
rat22	9	SM	77	0.939085687102822
rat22	9	SM	78	1.00736274820785
rat22	9	SM	79	0.923583139761383
rat22	9	SM	80	1.12144153735115
rat22	9	SM	81	0.767541460402533
rat22	9	SM	82	0.826630409647598
rat22	9	SM	83	0.92200090393538
rat22	9	SM	85	0.875653052692697
rat22	9	SM	86	0.715265141808891
rat22	9	SM	87	0.838316816054443
rat22	9	SM	88	0.829495754221383
rat22	9	SM	89	1.05552143010698
rat22	9	SM	90	0.784050153611798
rat22	9	SM	91	0.905023816885325
rat22	9	SM	92	0.984066002936474
rat22	9	SM	93	0.618545547560547
rat22	9	SM	95	0.736582124940607
rat22	9	SM	96	0.87054608518794
rat22	9	GRc	1	0.440389372091834
rat22	9	GRc	4	1.20707187989297
rat22	9	GRc	5	1.00019592302652
rat22	9	GRc	7	0.607754768818383
rat22	9	GRc	8	0.47985880037802
rat22	9	GRc	9	0.357844992777554
rat22	9	GRc	10	0.885051381128942
rat22	9	GRc	11	0.477495440898803
rat22	9	GRc	13	0.501934016918948
rat22	9	GRc	14	0.351527683842934
rat22	9	GRc	20	0.416799572981384
rat22	9	GRc	23	0.504516581805903
rat22	9	GRc	24	0.483573864574099
rat22	9	GRc	25	1.26311745456061
rat22	9	GRc	26	0.866249099552194
rat22	9	GRc	27	0.76351656948008
rat22	9	GRc	28	0.56308876510048
rat22	9	GRc	29	0.590431894139319
rat22	9	GRc	30	0.782402722645312
rat22	9	GRc	31	0.677398524765444
rat22	9	GRc	34	0.270719651862118
rat22	9	GRc	37	0.282775633513486
rat22	9	GRc	39	0.619158264957276
rat22	9	GRc	40	1.11147476832809
rat22	9	GRc	41	0.976226240165854
rat22	9	GRc	42	1.22710810770706
rat22	9	GRc	44	1.26074264633798
rat22	9	GRc	45	0.740500016748074
rat22	9	GRc	48	1.29748758745961
rat22	9	GRc	49	0.69633559255316
rat22	9	GRc	50	0.540519434716826
rat22	9	GRc	51	1.12198309379185
rat22	9	GRc	52	0.437673234353121
rat22	9	GRc	53	0.478009577195748
rat22	9	GRc	54	0.984279640044662
rat22	9	GRc	55	1.23515971270425
rat22	9	GRc	56	1.2018937697251
rat22	9	GRc	57	0.931761093856019
rat22	9	GRc	60	1.08011508569294
rat22	9	GRc	61	1.18047684691975
rat22	9	GRc	62	1.23547960868096
rat22	9	GRc	64	0.45329675486872
rat22	9	GRc	66	0.789392276425726
rat22	9	GRc	67	0.768296084044714
rat22	9	GRc	68	0.585070774660409
rat22	9	GRc	69	1.07867321628797
rat22	9	GRc	70	0.448624879025351
rat22	9	GRc	71	0.540763951784883
rat22	9	GRc	72	0.749172133363749
rat22	9	GRc	73	0.618160840455657
rat22	9	GRc	76	0.379423374477561
rat22	9	GRc	77	1.72344302241639
rat22	9	GRc	78	1.25239888605902
rat22	9	GRc	79	1.3396097291726
rat22	9	GRc	80	0.926198131872314
rat22	9	GRc	81	0.334300689856749
rat22	9	GRc	82	0.474820962021422
rat22	9	GRc	83	0.389301040001104
rat22	9	GRc	85	0.642666981355224
rat22	9	GRc	86	0.340339331461895
rat22	9	GRc	87	0.847525631693111
rat22	9	GRc	88	0.485190301290354
rat22	9	GRc	89	0.973617411387783
rat22	9	GRc	90	0.384067882453572
rat22	9	GRc	91	0.856965087546666
rat22	9	GRc	92	0.620433687820266
rat22	9	GRc	93	0.516801954632355
rat22	9	GRc	95	0.385417980358434
rat22	9	GRc	96	0.682917591077834
rat22	45	BFpC	1	0.639838967343382
rat22	45	BFpC	2	0.826061328209925
rat22	45	BFpC	5	0.798738334108934
rat22	45	BFpC	6	0.79828079289296
rat22	45	BFpC	8	0.730856690313365
rat22	45	BFpC	9	1.45635963755693
rat22	45	BFpC	10	0.69827401052537
rat22	45	BFpC	11	0.487376295548065
rat22	45	BFpC	12	0.892421457973383
rat22	45	BFpC	14	0.647194893329308
rat22	45	BFpC	16	0.762730599136514
rat22	45	BFpC	17	1.01805056132222
rat22	45	BFpC	18	0.68873282456702
rat22	45	BFpC	19	0.749631983989077
rat22	45	BFpC	20	0.49977098920415
rat22	45	BFpC	22	0.708436532066115
rat22	45	BFpC	23	0.447525951482973
rat22	45	BFpC	25	0.540801171064321
rat22	45	BFpC	26	0.616669538325385
rat22	45	BFpC	27	0.581019571188678
rat22	45	BFpC	28	0.697976861792423
rat22	45	BFpC	30	0.961308828681032
rat22	45	BFpC	32	1.44107668563707
rat22	45	BFpC	34	0.608010252672538
rat22	45	BFpC	36	0.67100070771319
rat22	45	BFpC	39	0.926843206397592
rat22	45	BFpC	42	0.744522713269
rat22	45	BFpC	43	0.59102628935295
rat22	45	BFpC	44	0.527200954886999
rat22	45	BFpC	45	0.653542564116788
rat22	45	BFpC	47	0.659549512527852
rat22	45	BFpC	51	0.497568288004849
rat22	45	BFpC	52	1.02841627999113
rat22	45	BFpC	55	0.771816827078199
rat22	45	BFpC	56	0.63094763927189
rat22	45	BFpC	57	0.871696933790226
rat22	45	BFpC	59	0.59710569611582
rat22	45	BFpC	60	0.516786450850709
rat22	45	BFpC	61	0.654766705270294
rat22	45	BFpC	62	0.425920400652164
rat22	45	BFpC	63	0.716792264966675
rat22	45	BFpC	64	0.653976221202663
rat22	45	BFpC	65	0.551643330089432
rat22	45	BFpC	66	0.689072830864271
rat22	45	BFpC	68	0.525595223911659
rat22	45	BFpC	69	0.723770791883354
rat22	45	BFpC	70	0.700426996554535
rat22	45	BFpC	71	0.738381043595278
rat22	45	BFpC	72	0.454993898139706
rat22	45	BFpC	74	0.495486600434614
rat22	45	BFpC	75	0.715283955476899
rat22	45	BFpC	76	0.658732162519814
rat22	45	BFpC	77	0.695932174483899
rat22	45	BFpC	78	0.481805270398275
rat22	45	BFpC	81	0.623319316469019
rat22	45	BFpC	82	0.854472983192501
rat22	45	BFpC	83	0.692566830483097
rat22	45	BFpC	84	0.494264482461712
rat22	45	BFpC	85	0.768241932171906
rat22	45	BFpC	86	1.15286004130692
rat22	45	BFpC	87	0.598513947747551
rat22	45	BFpC	88	0.541915391226073
rat22	45	BFpC	89	0.45179558847678
rat22	45	BFpC	90	0.957406456176334
rat24	-1	SM	1	1.37333781013638
rat24	-1	SM	2	0.291676400792853
rat24	-1	SM	3	1.4322398419378
rat24	-1	SM	4	1.43026945378121
rat24	-1	SM	5	1.90841713634704
rat24	-1	SM	6	1.15494244658087
rat24	-1	SM	7	1.25903042778103
rat24	-1	SM	8	1.67384255023827
rat24	-1	SM	9	1.16646849721003
rat24	-1	SM	14	1.3251050245499
rat24	-1	SM	15	1.73525054982273
rat24	-1	SM	16	1.58437396910574
rat24	-1	SM	17	1.67504024456693
rat24	-1	SM	18	1.20373923896673
rat24	-1	SM	19	1.70307287337118
rat24	-1	SM	20	1.50399873227208
rat24	-1	SM	22	0.988477405238039
rat24	-1	SM	23	1.1820903493859
rat24	-1	SM	24	0.877619227721238
rat24	-1	SM	27	0.64559534050026
rat24	-1	SM	28	1.42564418737351
rat24	-1	SM	30	1.43035206156604
rat24	-1	SM	31	1.17810450270371
rat24	-1	SM	32	0.93122279856179
rat24	-1	SM	34	0.662470821127242
rat24	-1	SM	35	1.05710540779744
rat24	-1	SM	37	1.09021593808022
rat24	-1	SM	40	1.22062123565092
rat24	-1	SM	41	0.985002316664869
rat24	-1	SM	42	0.858377803291634
rat24	-1	SM	44	0.968477115349552
rat24	-1	SM	46	0.894540856417305
rat24	-1	SM	47	1.1019531944484
rat24	-1	SM	51	0.928303624714789
rat24	-1	SM	53	0.866371891259232
rat24	-1	SM	54	0.975781929517493
rat24	-1	SM	55	0.855939446661639
rat24	-1	SM	56	0.668405182233741
rat24	-1	SM	57	0.666187437587924
rat24	-1	SM	58	0.719672016618581
rat24	-1	SM	59	0.33587200085298
rat24	-1	SM	60	0.289741229599889
rat24	-1	SM	61	1.37067669885613
rat24	-1	SM	65	1.36459762939009
rat24	-1	SM	66	0.547774419561715
rat24	-1	SM	67	1.12517180361534
rat24	-1	SM	70	0.532728955442047
rat24	-1	SM	73	1.01895732117264
rat24	-1	SM	75	1.31187031013043
rat24	-1	SM	76	1.65190384894934
rat24	-1	SM	79	1.1864240305976
rat24	-1	SM	81	1.21901894747145
rat24	-1	SM	87	1.3497408603282
rat24	-1	SM	88	1.91058848656525
rat24	-1	SM	90	1.97965016775794
rat24	-1	SM	92	0.606471584457613
rat24	-1	SM	95	0.727936483526334
rat24	-1	SM	97	0.837774216900423
rat24	-1	SM	98	1.01127823346193
rat24	-1	SM	100	0.598102665369208
rat24	-1	SM	102	0.817253887581243
rat24	-1	SM	103	0.927234465525197
rat24	-1	SM	107	0.820382004065116
rat24	-1	SM	108	0.557533284082981
rat24	-1	SM	109	0.45563510666081
rat24	-1	SM	110	0.778418906519619
rat24	-1	SM	111	0.664634054074017
rat24	-1	SM	112	0.76644824500769
rat24	-1	SM	113	1.19255247842816
rat24	-1	SM	114	0.6593188962929
rat24	-1	SM	115	0.635352858983882
rat24	-1	SM	116	0.821336735138461
rat24	-1	SM	117	1.26836022379163
rat24	-1	SM	118	0.936620875469491
rat24	-1	SM	120	0.645266102944614
rat24	-1	SM	121	0.202538204045029
rat24	-1	SM	122	0.383473250660239
rat24	-1	SM	123	0.851366710484287
rat24	-1	SM	124	0.794206305264782
rat24	-1	SM	125	0.422088542937131
rat24	-1	SM	126	0.544677239440507
rat24	-1	SM	127	0.279684440663455
rat24	-1	GRc	1	0.727732354829291
rat24	-1	GRc	2	0.437847116483887
rat24	-1	GRc	3	0.867314569893263
rat24	-1	GRc	4	1.24984982041867
rat24	-1	GRc	5	1.78731404740048
rat24	-1	GRc	6	1.58404168874653
rat24	-1	GRc	7	0.52765343112747
rat24	-1	GRc	8	1.64694749949232
rat24	-1	GRc	9	2.42164795621352
rat24	-1	GRc	14	0.681710063424839
rat24	-1	GRc	15	1.57254336549348
rat24	-1	GRc	16	2.60071471143119
rat24	-1	GRc	17	0.743604533762328
rat24	-1	GRc	18	3.16778325664199
rat24	-1	GRc	19	0.843240386091014
rat24	-1	GRc	20	0.894886353560129
rat24	-1	GRc	22	0.49808713874341
rat24	-1	GRc	23	1.85032434360573
rat24	-1	GRc	24	0.789001296274373
rat24	-1	GRc	27	0.325437635261016
rat24	-1	GRc	28	1.50607432236378
rat24	-1	GRc	30	1.50288497596312
rat24	-1	GRc	31	2.78888945156633
rat24	-1	GRc	32	0.335754706754139
rat24	-1	GRc	34	0.495044058276785
rat24	-1	GRc	35	0.573983212117557
rat24	-1	GRc	37	0.736139222046671
rat24	-1	GRc	40	0.624948552828011
rat24	-1	GRc	41	0.843064908439001
rat24	-1	GRc	42	0.499377858077828
rat24	-1	GRc	44	0.48223315217286
rat24	-1	GRc	46	0.860602716188288
rat24	-1	GRc	47	0.462035910998524
rat24	-1	GRc	51	0.463653629667569
rat24	-1	GRc	53	0.369392838708495
rat24	-1	GRc	54	0.92501455864573
rat24	-1	GRc	55	0.635372157245691
rat24	-1	GRc	56	1.84615602425889
rat24	-1	GRc	57	0.720620205525401
rat24	-1	GRc	58	0.980591704397631
rat24	-1	GRc	59	0.382703136926581
rat24	-1	GRc	60	0.755635313273035
rat24	-1	GRc	61	1.2764003771345
rat24	-1	GRc	65	1.23964111044723
rat24	-1	GRc	66	1.68639528501313
rat24	-1	GRc	67	0.81954961011273
rat24	-1	GRc	70	0.523566993453832
rat24	-1	GRc	73	0.448927070966428
rat24	-1	GRc	75	0.527205749162234
rat24	-1	GRc	76	1.11680493733306
rat24	-1	GRc	79	0.658034855445182
rat24	-1	GRc	81	0.796597221831486
rat24	-1	GRc	87	0.85652914312872
rat24	-1	GRc	88	3.21074567652874
rat24	-1	GRc	90	2.86671663527302
rat24	-1	GRc	92	0.406229706331516
rat24	-1	GRc	95	0.441601807176197
rat24	-1	GRc	97	0.995184074934009
rat24	-1	GRc	98	0.747387995686799
rat24	-1	GRc	100	0.367596953921975
rat24	-1	GRc	102	0.920355754606121
rat24	-1	GRc	103	0.621853327089355
rat24	-1	GRc	107	0.764179184243771
rat24	-1	GRc	108	0.873618533889081
rat24	-1	GRc	109	0.490941193158524
rat24	-1	GRc	110	0.67576050606477
rat24	-1	GRc	111	0.63545673313847
rat24	-1	GRc	112	0.498498069963363
rat24	-1	GRc	113	1.13725955782865
rat24	-1	GRc	114	0.648462622106068
rat24	-1	GRc	115	0.613094747059262
rat24	-1	GRc	116	0.325568091324102
rat24	-1	GRc	117	0.839351439532635
rat24	-1	GRc	118	0.43068455343446
rat24	-1	GRc	120	2.14379444458555
rat24	-1	GRc	121	0.642076215079419
rat24	-1	GRc	122	0.634948168836945
rat24	-1	GRc	123	0.61333989399665
rat24	-1	GRc	124	0.977348118815736
rat24	-1	GRc	125	0.958909483697084
rat24	-1	GRc	126	2.99634511997183
rat24	-1	GRc	127	0.565184852360492
rat24	1	SM	3	0.117925160761384
rat24	1	SM	4	0.759081385419611
rat24	1	SM	5	0.833846940112225
rat24	1	SM	7	1.42891120475465
rat24	1	SM	9	1.23667639999088
rat24	1	SM	10	2.20262608291009
rat24	1	SM	12	1.83516357401067
rat24	1	SM	13	2.10169237077001
rat24	1	SM	14	1.40895045167206
rat24	1	SM	16	1.27221281271017
rat24	1	SM	17	1.12897080102993
rat24	1	SM	18	1.9906108477804
rat24	1	SM	19	1.60512162918664
rat24	1	SM	20	1.04477118752339
rat24	1	SM	22	0.559431343125747
rat24	1	SM	23	0.746781558665824
rat24	1	SM	25	0.964184590899707
rat24	1	SM	26	0.845865152652029
rat24	1	SM	28	0.768255176955717
rat24	1	SM	30	0.74520566473876
rat24	1	SM	31	0.799318404879115
rat24	1	SM	33	0.695205298148831
rat24	1	SM	34	0.957292746540798
rat24	1	SM	35	0.839791054153633
rat24	1	SM	36	0.922672513759839
rat24	1	SM	37	0.894004198399861
rat24	1	SM	38	0.930836859930753
rat24	1	SM	39	0.451561345555867
rat24	1	SM	40	0.299176999683358
rat24	1	SM	42	0.883402254425915
rat24	1	SM	43	0.865207529466517
rat24	1	SM	44	0.616578494853095
rat24	1	SM	46	0.271234903044704
rat24	1	SM	47	0.748105789982593
rat24	1	SM	48	0.430773357093787
rat24	1	SM	49	0.571666629736746
rat24	1	SM	50	0.537468783850212
rat24	1	SM	51	0.454025478866695
rat24	1	SM	52	0.828183340006331
rat24	1	SM	55	0.98574466287806
rat24	1	SM	56	0.930267341905758
rat24	1	SM	57	0.938128136317177
rat24	1	SM	58	1.28481188590232
rat24	1	SM	59	0.867603993429541
rat24	1	SM	60	0.995318591374712
rat24	1	SM	62	0.83871544775023
rat24	1	SM	63	0.935584464662766
rat24	1	SM	64	0.803387549960301
rat24	1	SM	65	0.761878428293454
rat24	1	SM	68	0.762671369052366
rat24	1	SM	69	1.12105838441888
rat24	1	SM	71	0.564672917520156
rat24	1	SM	72	0.716657191931684
rat24	1	SM	73	1.17698251350833
rat24	1	SM	74	1.47591354674185
rat24	1	SM	76	1.03617023307498
rat24	1	SM	77	0.938380254343634
rat24	1	SM	78	1.32972568389227
rat24	1	SM	79	1.05970432057714
rat24	1	SM	80	1.90105789341139
rat24	1	SM	81	1.21770923972022
rat24	1	SM	83	1.03627878568035
rat24	1	SM	84	1.06264492478701
rat24	1	SM	86	0.873482915410165
rat24	1	SM	87	0.699869344178597
rat24	1	SM	88	1.39952545087045
rat24	1	SM	89	1.08186612508752
rat24	1	SM	90	1.40847109584064
rat24	1	SM	91	1.6960722750734
rat24	1	SM	92	1.61347337318861
rat24	1	SM	96	0.947363424042473
rat24	1	SM	97	0.724889196912051
rat24	1	SM	99	0.827546008146727
rat24	1	SM	101	0.627578874493182
rat24	1	SM	102	0.759793274763227
rat24	1	SM	104	0.75648097483963
rat24	1	SM	105	0.716517811909032
rat24	1	SM	106	0.845692905382341
rat24	1	SM	107	0.839055580468873
rat24	1	SM	109	0.947388549991369
rat24	1	SM	111	0.850913938192078
rat24	1	SM	113	1.05630709854626
rat24	1	SM	114	0.758127922324691
rat24	1	SM	115	0.989730582840755
rat24	1	SM	116	0.627573181019378
rat24	1	SM	117	0.682647518464966
rat24	1	SM	119	1.0392530986828
rat24	1	SM	120	1.08619836924843
rat24	1	SM	121	0.849616266813046
rat24	1	SM	123	0.487797557035694
rat24	1	SM	126	0.385218214900394
rat24	1	SM	130	0.855656825502098
rat24	1	SM	134	1.08372919292252
rat24	1	SM	135	0.784409688005279
rat24	1	SM	138	0.681869573639713
rat24	1	SM	140	0.734296859990921
rat24	1	SM	141	0.689284839630357
rat24	1	SM	144	0.711410455341617
rat24	1	SM	148	0.877257366465754
rat24	1	SM	149	0.917739410053281
rat24	1	SM	150	1.2379779020673
rat24	1	SM	151	0.917197613912081
rat24	1	SM	153	0.949226176304267
rat24	1	SM	154	1.09575216412308
rat24	1	SM	155	1.34609444649843
rat24	1	SM	156	0.798869491985544
rat24	1	SM	158	0.625235060190171
rat24	1	SM	159	1.03019828228202
rat24	1	SM	160	0.727482428954105
rat24	1	SM	161	0.866506810678482
rat24	1	SM	163	0.633567158009052
rat24	1	SM	166	0.914321529083399
rat24	1	SM	167	0.767544591999301
rat24	1	SM	169	0.81915841454236
rat24	1	SM	170	0.766477867986537
rat24	1	SM	171	0.730387621623707
rat24	1	SM	172	1.00078874075144
rat24	1	SM	174	0.538548752851241
rat24	1	SM	175	0.664220823927535
rat24	1	SM	176	0.835758214698584
rat24	1	SM	177	0.87772308707994
rat24	1	SM	178	0.720611072134867
rat24	1	SM	179	0.396403086033075
rat24	1	SM	181	0.61024422183637
rat24	1	SM	183	0.66439532579879
rat24	1	SM	184	0.806476694344346
rat24	1	SM	185	0.645189975683394
rat24	1	SM	186	0.549849936928164
rat24	1	SM	187	0.586552397757413
rat24	1	SM	188	0.629077153646187
rat24	1	SM	189	0.749036052516126
rat24	1	SM	190	0.776523440498271
rat24	1	SM	191	0.628671765090331
rat24	1	SM	192	1.01954683385405
rat24	1	SM	193	0.561767874129657
rat24	1	SM	194	0.807314784992369
rat24	1	SM	195	0.877219364213808
rat24	1	SM	197	0.769993760311205
rat24	1	SM	198	0.945541562982547
rat24	1	SM	201	0.925230136507407
rat24	1	SM	206	0.761962900587928
rat24	1	SM	208	0.722597089586989
rat24	1	SM	209	0.722912456656827
rat24	1	SM	211	0.756630477778576
rat24	1	SM	212	0.744631156077674
rat24	1	SM	214	0.545319545370471
rat24	1	SM	215	0.758210825678079
rat24	1	SM	217	0.580486203147644
rat24	1	SM	218	0.694481660049992
rat24	1	SM	219	0.580207411056919
rat24	1	SM	221	0.627006052241354
rat24	1	SM	222	0.733785081213049
rat24	1	SM	223	0.632748028554647
rat24	1	SM	226	0.725977756987365
rat24	1	SM	227	0.625839108331039
rat24	1	SM	228	0.8221293120123
rat24	1	SM	229	1.38661204856641
rat24	1	SM	230	0.70875246361574
rat24	1	SM	231	0.702005994127767
rat24	1	SM	232	0.625355313701076
rat24	1	SM	233	0.949668464901841
rat24	1	SM	236	0.928043861439221
rat24	1	SM	237	0.699208506839621
rat24	1	SM	240	0.660615743312665
rat24	1	GRc	3	0.46001086256904
rat24	1	GRc	4	0.787678496439027
rat24	1	GRc	5	0.425492092994007
rat24	1	GRc	7	0.321431508506723
rat24	1	GRc	9	0.478877385843864
rat24	1	GRc	10	1.03450370837452
rat24	1	GRc	12	0.359754699857606
rat24	1	GRc	13	0.659735871213704
rat24	1	GRc	14	0.349390388329902
rat24	1	GRc	16	0.312744608805431
rat24	1	GRc	17	0.423857055385974
rat24	1	GRc	18	1.54484060540538
rat24	1	GRc	19	0.481271956222513
rat24	1	GRc	20	0.282861545251254
rat24	1	GRc	22	0.328021599691013
rat24	1	GRc	23	0.410009729662827
rat24	1	GRc	25	0.35307069729314
rat24	1	GRc	26	0.31328241325129
rat24	1	GRc	28	0.258009408206152
rat24	1	GRc	30	0.34252288294622
rat24	1	GRc	31	0.311277919150421
rat24	1	GRc	33	0.26253280890845
rat24	1	GRc	34	0.477884813124525
rat24	1	GRc	35	0.300385751986589
rat24	1	GRc	36	0.313140398499464
rat24	1	GRc	37	0.373919560076499
rat24	1	GRc	38	1.09920862517207
rat24	1	GRc	39	0.291594719076769
rat24	1	GRc	40	0.227902553327069
rat24	1	GRc	42	0.401479414693955
rat24	1	GRc	43	0.463461297111439
rat24	1	GRc	44	0.351960747885445
rat24	1	GRc	46	0.266337655176613
rat24	1	GRc	47	0.335631478788436
rat24	1	GRc	48	0.329471578247537
rat24	1	GRc	49	0.378419924774794
rat24	1	GRc	50	0.317789410282495
rat24	1	GRc	51	0.399058500659359
rat24	1	GRc	52	0.263017262433243
rat24	1	GRc	55	0.32987596540489
rat24	1	GRc	56	0.722898864424002
rat24	1	GRc	57	0.615762572735974
rat24	1	GRc	58	1.02556412511772
rat24	1	GRc	59	0.292031720897508
rat24	1	GRc	60	0.382489746843581
rat24	1	GRc	62	0.365847353680897
rat24	1	GRc	63	0.394578857003115
rat24	1	GRc	64	0.300245852744319
rat24	1	GRc	65	0.28312478270084
rat24	1	GRc	68	0.268098840728184
rat24	1	GRc	69	0.41518913118422
rat24	1	GRc	71	0.327931887831548
rat24	1	GRc	72	0.236896634658368
rat24	1	GRc	73	0.338847135006885
rat24	1	GRc	74	1.6075319912361
rat24	1	GRc	76	0.296642122888061
rat24	1	GRc	77	0.28644835533876
rat24	1	GRc	78	1.29602000368781
rat24	1	GRc	79	0.258477167239809
rat24	1	GRc	80	0.716699768695955
rat24	1	GRc	81	0.604157455281832
rat24	1	GRc	83	0.509072168322537
rat24	1	GRc	84	0.296343374177609
rat24	1	GRc	86	0.286984348516972
rat24	1	GRc	87	0.269423451590936
rat24	1	GRc	88	0.654982455920649
rat24	1	GRc	89	0.504509592746515
rat24	1	GRc	90	0.742151725792152
rat24	1	GRc	91	0.669598579728257
rat24	1	GRc	92	0.934691874357012
rat24	1	GRc	96	0.26915431103397
rat24	1	GRc	97	0.276785919331804
rat24	1	GRc	99	0.310197056855526
rat24	1	GRc	101	0.324463008953532
rat24	1	GRc	102	0.248210848323198
rat24	1	GRc	104	0.39097064191229
rat24	1	GRc	105	0.270316917414892
rat24	1	GRc	106	0.362667731107272
rat24	1	GRc	107	0.256567037683558
rat24	1	GRc	109	0.733430298795155
rat24	1	GRc	111	0.252736418210606
rat24	1	GRc	113	0.325528425971223
rat24	1	GRc	114	0.284438382393698
rat24	1	GRc	115	0.402735108550244
rat24	1	GRc	116	0.397575969857565
rat24	1	GRc	117	0.364849272111308
rat24	1	GRc	119	0.396248482003772
rat24	1	GRc	120	0.432892903319757
rat24	1	GRc	121	0.287184053104691
rat24	1	GRc	123	0.348708617059723
rat24	1	GRc	126	0.445788818558724
rat24	1	GRc	130	0.230490971743437
rat24	1	GRc	134	0.490811929012016
rat24	1	GRc	135	0.279590862441437
rat24	1	GRc	138	0.327943437475052
rat24	1	GRc	140	0.32917461581545
rat24	1	GRc	141	0.254260093797213
rat24	1	GRc	144	0.315692909604001
rat24	1	GRc	148	0.363068751641918
rat24	1	GRc	149	0.320197728335537
rat24	1	GRc	150	1.20197687074089
rat24	1	GRc	151	0.278737247566057
rat24	1	GRc	153	0.271221613364924
rat24	1	GRc	154	0.370020657045577
rat24	1	GRc	155	1.1043186984803
rat24	1	GRc	156	0.26876929122725
rat24	1	GRc	158	0.249610050920774
rat24	1	GRc	159	0.407867895959079
rat24	1	GRc	160	0.790174124133517
rat24	1	GRc	161	0.2421871505079
rat24	1	GRc	163	0.238573250711239
rat24	1	GRc	166	0.265604939105854
rat24	1	GRc	167	0.291614854069463
rat24	1	GRc	169	0.726643917921912
rat24	1	GRc	170	0.661215215741528
rat24	1	GRc	171	0.23564372501906
rat24	1	GRc	172	0.566320744144942
rat24	1	GRc	174	0.249557805372103
rat24	1	GRc	175	0.394815253554697
rat24	1	GRc	176	0.433169573452524
rat24	1	GRc	177	0.282759257081976
rat24	1	GRc	178	0.343058679383712
rat24	1	GRc	179	0.309473246532788
rat24	1	GRc	181	0.32837165021874
rat24	1	GRc	183	0.305325737311804
rat24	1	GRc	184	0.355875478771383
rat24	1	GRc	185	0.334481227498315
rat24	1	GRc	186	0.298340435635199
rat24	1	GRc	187	0.306427484950688
rat24	1	GRc	188	0.366289518377289
rat24	1	GRc	189	0.373116969980064
rat24	1	GRc	190	0.330988082269947
rat24	1	GRc	191	0.312425135100217
rat24	1	GRc	192	0.427213948296804
rat24	1	GRc	193	0.553408965914312
rat24	1	GRc	194	1.0919398333875
rat24	1	GRc	195	0.38916617422525
rat24	1	GRc	197	1.97629555083744
rat24	1	GRc	198	0.548693067707446
rat24	1	GRc	201	0.345380409476971
rat24	1	GRc	206	0.317652910453198
rat24	1	GRc	208	0.257498100460069
rat24	1	GRc	209	0.275872000974086
rat24	1	GRc	211	0.341518349712789
rat24	1	GRc	212	0.262387266647962
rat24	1	GRc	214	0.252082004060643
rat24	1	GRc	215	0.295319280498577
rat24	1	GRc	217	0.485166484428647
rat24	1	GRc	218	0.281342287413672
rat24	1	GRc	219	0.395628041686614
rat24	1	GRc	221	0.315104167785227
rat24	1	GRc	222	0.261602591479108
rat24	1	GRc	223	0.288003998530124
rat24	1	GRc	226	0.29706966315259
rat24	1	GRc	227	0.256532265489867
rat24	1	GRc	228	0.249006557497925
rat24	1	GRc	229	0.452880635866289
rat24	1	GRc	230	0.860261893563116
rat24	1	GRc	231	0.275970398055927
rat24	1	GRc	232	0.276374785633074
rat24	1	GRc	233	0.37998702318038
rat24	1	GRc	236	0.451432596040301
rat24	1	GRc	237	0.259410012621439
rat24	1	GRc	240	0.322899270420613
rat24	9	SM	1	0.989752935194963
rat24	9	SM	2	0.715669937587986
rat24	9	SM	3	1.02770947955269
rat24	9	SM	5	1.96173950179492
rat24	9	SM	7	1.45082725942047
rat24	9	SM	8	1.62753931285134
rat24	9	SM	9	2.05314476820301
rat24	9	SM	10	1.70640322434804
rat24	9	SM	11	1.47264994064511
rat24	9	SM	13	1.38257484707584
rat24	9	SM	16	1.4121599989721
rat24	9	SM	18	2.06876710941159
rat24	9	SM	19	1.48974434208354
rat24	9	SM	20	1.86322536810558
rat24	9	SM	24	2.47853208451407
rat24	9	SM	27	1.35485824867998
rat24	9	SM	29	1.33776408205466
rat24	9	SM	30	0.925400750161093
rat24	9	SM	31	1.07238139357628
rat24	9	SM	33	1.36199848010272
rat24	9	SM	34	0.906766692333381
rat24	9	SM	35	1.50554323189676
rat24	9	SM	38	1.79452672984708
rat24	9	SM	39	1.50360137217403
rat24	9	SM	42	1.22248349639465
rat24	9	SM	43	1.3139547546224
rat24	9	SM	45	1.10930375469373
rat24	9	SM	47	0.454908294318553
rat24	9	SM	48	0.550801282782956
rat24	9	SM	49	1.29776499419604
rat24	9	SM	50	0.965322186966856
rat24	9	SM	51	1.57362775480205
rat24	9	SM	52	0.978045698056757
rat24	9	SM	53	0.814408254441546
rat24	9	SM	54	1.29634019644338
rat24	9	SM	55	0.754286375520801
rat24	9	SM	57	1.47349876825499
rat24	9	SM	59	0.99919171758719
rat24	9	SM	60	0.884381062468115
rat24	9	SM	61	0.955420191861049
rat24	9	SM	62	1.17713332974247
rat24	9	SM	63	0.964447935704338
rat24	9	SM	65	1.07980765631183
rat24	9	SM	66	1.18387156620557
rat24	9	SM	68	0.966771312870677
rat24	9	SM	70	0.744561062568831
rat24	9	SM	73	0.917547552897167
rat24	9	SM	75	1.17877591519096
rat24	9	SM	76	0.883797777531294
rat24	9	SM	77	1.39766216999884
rat24	9	SM	78	0.911352730470796
rat24	9	SM	79	1.17915188658244
rat24	9	SM	80	1.14334566795868
rat24	9	SM	82	1.15899761806788
rat24	9	SM	84	0.815065887736522
rat24	9	SM	85	1.51241147780708
rat24	9	SM	86	0.890944780373871
rat24	9	SM	87	1.3007472512208
rat24	9	SM	88	1.00475887015026
rat24	9	SM	89	1.05644143773476
rat24	9	SM	92	1.01828028329477
rat24	9	SM	93	1.24589707575131
rat24	9	SM	95	0.796251532535951
rat24	9	SM	96	1.11178343868683
rat24	9	SM	97	1.19047503284954
rat24	9	SM	101	0.880561495176539
rat24	9	SM	102	1.32235655777963
rat24	9	SM	103	0.354940072107065
rat24	9	SM	104	0.198697747981788
rat24	9	SM	105	0.0584341279171004
rat24	9	SM	106	0.154955107890738
rat24	9	SM	107	0.359318222489991
rat24	9	SM	108	1.03130147497067
rat24	9	SM	109	0.987877817703867
rat24	9	SM	112	1.01647128286181
rat24	9	SM	113	1.09108623942304
rat24	9	SM	115	1.19351294256286
rat24	9	SM	116	1.35096583864881
rat24	9	SM	117	1.44737471503862
rat24	9	SM	118	1.02907363821897
rat24	9	SM	119	1.0684829660996
rat24	9	SM	120	1.50782235072459
rat24	9	SM	121	1.41559533469432
rat24	9	SM	122	1.53216591557755
rat24	9	SM	123	1.25670017077745
rat24	9	SM	124	1.15969586751197
rat24	9	SM	125	1.22171090376992
rat24	9	SM	126	1.13383773433811
rat24	9	SM	127	1.18076157743427
rat24	9	SM	128	1.05603174763279
rat24	9	SM	129	0.746712222542908
rat24	9	GRc	1	0.939077225880661
rat24	9	GRc	2	0.976013598858437
rat24	9	GRc	3	0.308076551710658
rat24	9	GRc	5	1.01180337129638
rat24	9	GRc	7	1.59168854778838
rat24	9	GRc	8	1.08407235044347
rat24	9	GRc	9	1.08201365376179
rat24	9	GRc	10	2.61475504539126
rat24	9	GRc	11	0.698657219555778
rat24	9	GRc	13	0.787811995269994
rat24	9	GRc	16	0.706949875350776
rat24	9	GRc	18	1.04333495995942
rat24	9	GRc	19	1.78891218214787
rat24	9	GRc	20	1.15946808879512
rat24	9	GRc	24	0.826081791889107
rat24	9	GRc	27	1.39979058769173
rat24	9	GRc	29	0.499533560035899
rat24	9	GRc	30	0.443793958691983
rat24	9	GRc	31	0.361096656402824
rat24	9	GRc	33	0.717785117473646
rat24	9	GRc	34	0.530234359614282
rat24	9	GRc	35	0.87687990026834
rat24	9	GRc	38	1.57131357670606
rat24	9	GRc	39	1.64815925848179
rat24	9	GRc	42	0.323348387122726
rat24	9	GRc	43	0.562436240261344
rat24	9	GRc	45	0.412056597949663
rat24	9	GRc	47	0.52233201894991
rat24	9	GRc	48	0.376611321125585
rat24	9	GRc	49	0.756877043178646
rat24	9	GRc	50	0.273146303336866
rat24	9	GRc	51	1.91547566102475
rat24	9	GRc	52	0.379853710566324
rat24	9	GRc	53	0.899949901194563
rat24	9	GRc	54	0.780451581753333
rat24	9	GRc	55	0.239676830765502
rat24	9	GRc	57	0.483991343201292
rat24	9	GRc	59	0.356922154515571
rat24	9	GRc	60	0.897876414887847
rat24	9	GRc	61	0.950901924604884
rat24	9	GRc	62	0.789095860945855
rat24	9	GRc	63	0.329885748195597
rat24	9	GRc	65	0.504424416484987
rat24	9	GRc	66	0.753656438692483
rat24	9	GRc	68	0.564212702742839
rat24	9	GRc	70	0.428842659829879
rat24	9	GRc	73	0.365904040425198
rat24	9	GRc	75	0.712399311798872
rat24	9	GRc	76	0.464227420605445
rat24	9	GRc	77	0.539340317007728
rat24	9	GRc	78	0.312768941172363
rat24	9	GRc	79	0.406903861432141
rat24	9	GRc	80	0.457667719638917
rat24	9	GRc	82	0.728002591721561
rat24	9	GRc	84	0.352683242318393
rat24	9	GRc	85	1.69592427749196
rat24	9	GRc	86	0.400404108414942
rat24	9	GRc	87	0.867196073300853
rat24	9	GRc	88	0.329563311962445
rat24	9	GRc	89	0.559059401606704
rat24	9	GRc	92	0.343356723176843
rat24	9	GRc	93	0.970388487194607
rat24	9	GRc	95	0.388313725042812
rat24	9	GRc	96	0.396998680045078
rat24	9	GRc	97	0.399939108444072
rat24	9	GRc	101	0.343446150287036
rat24	9	GRc	102	0.610033710317664
rat24	9	GRc	103	0.4256384204319
rat24	9	GRc	104	0.526281718380527
rat24	9	GRc	105	0.301654417061185
rat24	9	GRc	106	0.224695368143669
rat24	9	GRc	107	1.05259325515195
rat24	9	GRc	108	0.685554380728084
rat24	9	GRc	109	0.472662689315085
rat24	9	GRc	112	0.380463085963149
rat24	9	GRc	113	0.689134074748166
rat24	9	GRc	115	0.334227778622971
rat24	9	GRc	116	0.531894336880302
rat24	9	GRc	117	0.667247731470961
rat24	9	GRc	118	0.440555441081343
rat24	9	GRc	119	0.553190921874101
rat24	9	GRc	120	0.465584992874819
rat24	9	GRc	121	0.98045503970252
rat24	9	GRc	122	0.878077812115446
rat24	9	GRc	123	0.965230010067634
rat24	9	GRc	124	0.341856046886612
rat24	9	GRc	125	1.14432096799487
rat24	9	GRc	126	0.374375858730008
rat24	9	GRc	127	0.379745679242344
rat24	9	GRc	128	0.567085738019901
rat24	9	GRc	129	1.4534803419162
rat24	45	SM	1	0.941458958366837
rat24	45	SM	2	1.05241796610961
rat24	45	SM	4	1.04080487937127
rat24	45	SM	5	0.970554418715518
rat24	45	SM	7	1.02260999776963
rat24	45	SM	8	1.31234697112075
rat24	45	SM	9	0.858809063052271
rat24	45	SM	10	1.05339584407552
rat24	45	SM	11	0.962967219322234
rat24	45	SM	12	0.975210097174266
rat24	45	SM	13	0.900923962921616
rat24	45	SM	14	1.14534523467574
rat24	45	SM	17	1.15659070656775
rat24	45	SM	18	0.802733332278656
rat24	45	SM	19	0.777134407602658
rat24	45	SM	20	1.03176766573986
rat24	45	SM	21	1.02552050177319
rat24	45	SM	23	1.11591518733186
rat24	45	SM	24	1.01422094882562
rat24	45	SM	25	1.51538221978703
rat24	45	SM	26	1.42718288143462
rat24	45	SM	29	1.02216623427325
rat24	45	SM	30	1.03965476773045
rat24	45	SM	31	1.05826886341508
rat24	45	SM	32	1.29773187768065
rat24	45	SM	33	1.19941559070128
rat24	45	SM	34	1.00017532631334
rat24	45	SM	35	1.0497874614784
rat24	45	SM	36	1.04393455665925
rat24	45	SM	37	1.17830607635882
rat24	45	SM	38	1.34010407966848
rat24	45	SM	39	0.874013975727218
rat24	45	SM	40	1.31593166966083
rat24	45	SM	41	1.51618305556765
rat24	45	SM	44	1.59467873131463
rat24	45	SM	45	1.14932435607314
rat24	45	SM	47	1.31710244557467
rat24	45	SM	48	1.37279961950836
rat24	45	SM	49	1.40396110706872
rat24	45	SM	50	1.27007771721132
rat24	45	SM	51	1.25597834535568
rat24	45	SM	54	1.55034426776471
rat24	45	SM	55	0.976213242705711
rat24	45	SM	56	1.08750945576572
rat24	45	SM	57	0.797083232041438
rat24	45	SM	58	0.808583821915103
rat24	45	SM	59	1.04186852805979
rat24	45	SM	61	0.768550684174002
rat24	45	SM	63	0.777007108244332
rat24	45	SM	64	0.738205669441635
rat24	45	SM	65	0.820519234073264
rat24	45	SM	66	0.92259638021124
rat24	45	SM	67	1.16581587942003
rat24	45	SM	69	0.776980342660027
rat24	45	SM	73	0.783545698280216
rat24	45	SM	75	1.24160244158147
rat24	45	SM	77	0.885903985612234
rat24	45	SM	78	0.88672709677401
rat24	45	SM	79	1.07094755083521
rat24	45	SM	80	1.04224911339908
rat24	45	SM	81	0.946160696851746
rat24	45	SM	82	1.21483393417377
rat24	45	SM	88	0.8553060736247
rat24	45	SM	91	0.937078138906374
rat24	45	SM	94	0.757127913683896
rat24	45	SM	95	1.04430318819319
rat24	45	SM	96	1.13310691438805
rat24	45	SM	97	0.335462355446298
rat24	45	SM	98	0.924439788681689
rat24	45	SM	100	0.909825140633392
rat24	45	SM	101	1.16747405110404
rat24	45	SM	102	1.05535025056557
rat24	45	SM	105	0.893114613318673
rat24	45	SM	109	0.94657949047552
rat24	45	SM	110	0.97030074947198
rat24	45	SM	111	1.0524285650932
rat24	45	SM	112	1.09186917227125
rat24	45	SM	113	1.17511853545007
rat24	45	SM	114	1.07329060494556
rat24	45	SM	115	1.13633088923358
rat24	45	SM	116	1.12301224270051
rat24	45	SM	117	1.05468750225854
rat24	45	SM	121	0.841073525167125
rat24	45	SM	122	1.09285724776708
rat24	45	SM	123	1.21969392295371
rat24	45	SM	124	1.05892482782271
rat24	45	SM	125	0.914013573645772
rat24	45	SM	126	0.93555958597334
rat24	45	SM	127	0.831382296129253
rat24	45	SM	131	1.17388354411047
rat24	45	SM	132	0.974515922952537
rat24	45	SM	133	1.04391840276967
rat24	45	SM	134	1.03802729474799
rat24	45	SM	135	1.05221136318829
rat24	45	SM	136	1.1030773850706
rat24	45	SM	137	0.987909464241174
rat24	45	SM	138	1.00493667500425
rat24	45	SM	139	1.00069809974218
rat24	45	SM	140	1.02817369027206
rat24	45	SM	141	1.30096273500734
rat24	45	SM	142	1.32030942281946
rat24	45	SM	143	1.23648771297263
rat24	45	SM	147	0.979365981754977
rat24	45	SM	148	1.46022431764309
rat24	45	SM	149	1.04965644624363
rat24	45	SM	150	0.968132691103327
rat24	45	SM	151	0.88477663483796
rat24	45	SM	152	0.947034615755725
rat24	45	SM	154	1.07823700397835
rat24	45	SM	155	1.21299574374301
rat24	45	SM	156	1.00291385575788
rat24	45	SM	157	1.0570285951448
rat24	45	SM	158	1.16276589640823
rat24	45	SM	161	1.09441533961864
rat24	45	SM	163	0.806566910595249
rat24	45	GRc	1	0.568153018131492
rat24	45	GRc	2	0.824832283026498
rat24	45	GRc	4	0.634642832060545
rat24	45	GRc	5	0.509765877448163
rat24	45	GRc	7	0.432286057445181
rat24	45	GRc	8	1.5700343773185
rat24	45	GRc	9	0.493068728390007
rat24	45	GRc	10	1.07743451035025
rat24	45	GRc	11	0.663134504676358
rat24	45	GRc	12	1.46319674280702
rat24	45	GRc	13	0.421014430991174
rat24	45	GRc	14	1.26116033103921
rat24	45	GRc	17	1.48554880588857
rat24	45	GRc	18	0.482001204961676
rat24	45	GRc	19	1.19560505189108
rat24	45	GRc	20	1.14001682446409
rat24	45	GRc	21	0.784804930193049
rat24	45	GRc	23	0.850205548959767
rat24	45	GRc	24	0.516345967653563
rat24	45	GRc	25	1.48886194679988
rat24	45	GRc	26	2.16793224520561
rat24	45	GRc	29	0.635442259599103
rat24	45	GRc	30	1.47120403892895
rat24	45	GRc	31	0.738155528931587
rat24	45	GRc	32	1.18680564075234
rat24	45	GRc	33	0.865579858285083
rat24	45	GRc	34	0.877668231329426
rat24	45	GRc	35	0.471673010410029
rat24	45	GRc	36	0.784695596202721
rat24	45	GRc	37	0.841750869967471
rat24	45	GRc	38	1.01458210931778
rat24	45	GRc	39	0.362095342648316
rat24	45	GRc	40	0.916607482775055
rat24	45	GRc	41	1.56290407149313
rat24	45	GRc	44	1.42571062971709
rat24	45	GRc	45	0.689819532416724
rat24	45	GRc	47	0.466648360822892
rat24	45	GRc	48	1.44175851904971
rat24	45	GRc	49	2.0383235148885
rat24	45	GRc	50	1.06841208441622
rat24	45	GRc	51	0.91903225440702
rat24	45	GRc	54	1.7956375493988
rat24	45	GRc	55	0.439631243046964
rat24	45	GRc	56	0.615938253414872
rat24	45	GRc	57	1.00476134208642
rat24	45	GRc	58	0.498462156524124
rat24	45	GRc	59	0.423806604885495
rat24	45	GRc	61	0.49853851523381
rat24	45	GRc	63	0.889584798819229
rat24	45	GRc	64	0.351069811383935
rat24	45	GRc	65	0.635947268901156
rat24	45	GRc	66	0.774008612139571
rat24	45	GRc	67	1.18613551330253
rat24	45	GRc	69	0.370586618993649
rat24	45	GRc	73	0.454983159537951
rat24	45	GRc	75	0.514707181632587
rat24	45	GRc	77	0.435523277687976
rat24	45	GRc	78	0.338071355218571
rat24	45	GRc	79	0.884378717542313
rat24	45	GRc	80	0.83075420844127
rat24	45	GRc	81	0.657331949493283
rat24	45	GRc	82	0.930697105935052
rat24	45	GRc	88	0.361138723673585
rat24	45	GRc	91	0.38336949475042
rat24	45	GRc	94	0.312584115356205
rat24	45	GRc	95	0.842741132428352
rat24	45	GRc	96	1.33161620448836
rat24	45	GRc	97	0.443058193998521
rat24	45	GRc	98	0.454513840467271
rat24	45	GRc	100	0.401998729730407
rat24	45	GRc	101	1.03218153286196
rat24	45	GRc	102	0.412209004251577
rat24	45	GRc	105	0.317043559894262
rat24	45	GRc	109	0.727152028493816
rat24	45	GRc	110	0.365595879665955
rat24	45	GRc	111	0.845824554660307
rat24	45	GRc	112	0.472561905046809
rat24	45	GRc	113	0.689739721987718
rat24	45	GRc	114	0.679959458648366
rat24	45	GRc	115	0.864127744673323
rat24	45	GRc	116	0.860977489719732
rat24	45	GRc	117	0.496251845399243
rat24	45	GRc	121	0.619130666405241
rat24	45	GRc	122	0.459536807842319
rat24	45	GRc	123	0.83954532153747
rat24	45	GRc	124	0.656030601271797
rat24	45	GRc	125	0.765879433944739
rat24	45	GRc	126	0.311894828939036
rat24	45	GRc	127	0.416987466950866
rat24	45	GRc	131	0.99249507118979
rat24	45	GRc	132	0.389961652475826
rat24	45	GRc	133	0.770693439518546
rat24	45	GRc	134	0.692111773517966
rat24	45	GRc	135	0.456415816673798
rat24	45	GRc	136	0.953862149873874
rat24	45	GRc	137	0.757972814225821
rat24	45	GRc	138	0.402788271901012
rat24	45	GRc	139	0.760865467559538
rat24	45	GRc	140	0.386449280887219
rat24	45	GRc	141	1.03273600191913
rat24	45	GRc	142	1.43670331968889
rat24	45	GRc	143	1.37242388571167
rat24	45	GRc	147	0.556063225888617
rat24	45	GRc	148	1.51242412039433
rat24	45	GRc	149	1.10250990295357
rat24	45	GRc	150	0.596538041508864
rat24	45	GRc	151	0.635081600249376
rat24	45	GRc	152	0.827380206574875
rat24	45	GRc	154	0.614549324451657
rat24	45	GRc	155	1.18021266207281
rat24	45	GRc	156	0.606078738384655
rat24	45	GRc	157	0.913087984485434
rat24	45	GRc	158	1.25880340343196
rat24	45	GRc	161	1.27986177168396
rat24	45	GRc	163	0.328020490136836
rat25	-1	BFpC	1	0.434623418388625
rat25	-1	BFpC	2	0.740250042401095
rat25	-1	BFpC	3	0.852719123682698
rat25	-1	BFpC	4	1.23797263217283
rat25	-1	BFpC	5	0.550603693254864
rat25	-1	BFpC	6	1.60610523647779
rat25	-1	BFpC	7	1.22102926266964
rat25	-1	BFpC	8	0.869486772307073
rat25	-1	BFpC	9	0.926629066411403
rat25	-1	BFpC	10	1.36404649180305
rat25	-1	BFpC	11	0.523159611559488
rat25	-1	BFpC	12	1.18289042844586
rat25	-1	BFpC	13	1.16404800163986
rat25	-1	BFpC	14	0.39057609674378
rat25	-1	BFpC	17	0.855008671674259
rat25	-1	BFpC	18	1.46811351819663
rat25	-1	BFpC	19	0.539170241540112
rat25	-1	BFpC	20	0.390054463474982
rat25	-1	BFpC	21	1.16486016651889
rat25	-1	BFpC	22	1.25089858354551
rat25	-1	BFpC	24	1.09045697747343
rat25	-1	BFpC	25	0.746023153293151
rat25	-1	BFpC	26	0.4573543003307
rat25	-1	BFpC	27	0.794951605521445
rat25	-1	BFpC	28	1.16638541778545
rat25	-1	BFpC	29	0.655420531830819
rat25	-1	BFpC	30	0.925293537073489
rat25	-1	BFpC	31	0.920175665339973
rat25	-1	BFpC	32	0.97348471953806
rat25	-1	BFpC	35	1.01832674396716
rat25	-1	BFpC	36	1.30889787381345
rat25	-1	BFpC	37	1.9328522035961
rat25	-1	BFpC	38	0.899060049377721
rat25	-1	BFpC	39	1.31561999675547
rat25	-1	BFpC	40	0.921778115558665
rat25	-1	BFpC	41	1.4433168739922
rat25	-1	BFpC	42	0.92976177459009
rat25	-1	BFpC	43	0.444946574769965
rat25	-1	BFpC	44	1.1172452660727
rat25	-1	BFpC	46	0.955610098261643
rat25	-1	BFpC	47	1.44202173996276
rat25	-1	BFpC	48	1.60579748688724
rat25	-1	BFpC	49	1.0812064793821
rat25	-1	BFpC	50	0.786126217274202
rat25	-1	BFpC	53	0.654152141075202
rat25	-1	BFpC	57	1.38974892762839
rat25	-1	BFpC	58	0.454122281260179
rat25	-1	BFpC	59	1.14705393617505
rat25	-1	BFpC	60	1.12678725879715
rat25	-1	BFpC	61	0.888108150861742
rat25	-1	BFpC	63	1.57227154794095
rat25	-1	BFpC	64	0.499074013791153
rat25	-1	BFpC	65	1.22543748928748
rat25	-1	BFpC	66	1.14191051187924
rat25	-1	BFpC	67	0.748939187695394
rat25	-1	BFpC	68	0.864625674336476
rat25	-1	BFpC	69	1.07734820330812
rat25	-1	BFpC	71	1.15382910717461
rat25	-1	BFpC	73	0.581037669543465
rat25	-1	BFpC	74	1.62225642933757
rat25	-1	BFpC	75	1.18684555559844
rat25	-1	BFpC	76	1.05187943762816
rat25	-1	BFpC	79	1.27959084978697
rat25	-1	BFpC	81	1.19613230834571
rat25	-1	BFpC	84	0.505626867691707
rat25	-1	BFpC	86	0.557369487029784
rat25	-1	BFpC	88	1.43313330515908
rat25	-1	BFpC	89	1.71798116726219
rat25	-1	BFpC	90	1.08414655679182
rat25	-1	BFpC	91	1.26245776355494
rat25	-1	BFpC	92	0.705329684669694
rat25	-1	BFpC	93	0.896593948791409
rat25	-1	BFpC	95	0.834161350733616
rat25	-1	BFpC	96	1.62170868476734
rat25	-1	BFpC	97	1.16699107380108
rat25	-1	BFpC	98	0.585596298843367
rat25	-1	BFpC	99	0.587364462601144
rat25	-1	BFpC	100	0.923667635539761
rat25	-1	BFpC	101	0.31339168567749
rat25	-1	BFpC	102	1.33449184162271
rat25	-1	BFpC	104	0.944478578654956
rat25	-1	SM	1	0.58850348114962
rat25	-1	SM	2	0.765597962821229
rat25	-1	SM	3	0.981261011254601
rat25	-1	SM	4	1.24096981972259
rat25	-1	SM	5	0.880895447196685
rat25	-1	SM	6	1.92162688095601
rat25	-1	SM	7	0.871598887936795
rat25	-1	SM	8	0.915269392764129
rat25	-1	SM	9	0.981987114075525
rat25	-1	SM	10	1.03746321302371
rat25	-1	SM	11	0.923160471914558
rat25	-1	SM	12	1.02315398756828
rat25	-1	SM	13	0.620032077588083
rat25	-1	SM	14	0.455909002572605
rat25	-1	SM	17	0.974559024120799
rat25	-1	SM	18	1.33508680812588
rat25	-1	SM	19	0.274621105461858
rat25	-1	SM	20	0.53109894252299
rat25	-1	SM	21	1.64256515103241
rat25	-1	SM	22	1.05247755088575
rat25	-1	SM	24	1.14910185452619
rat25	-1	SM	25	0.581546493861966
rat25	-1	SM	26	0.551877298153004
rat25	-1	SM	27	0.546652694039894
rat25	-1	SM	28	1.21660461701958
rat25	-1	SM	29	0.846922951110393
rat25	-1	SM	30	0.883861429524744
rat25	-1	SM	31	1.00038639483578
rat25	-1	SM	32	0.967127138810637
rat25	-1	SM	35	1.34734851677851
rat25	-1	SM	36	1.53976646879194
rat25	-1	SM	37	0.932064498210688
rat25	-1	SM	38	0.603214295904994
rat25	-1	SM	39	1.38719181071879
rat25	-1	SM	40	1.24801887462901
rat25	-1	SM	41	1.19701778160942
rat25	-1	SM	42	0.965642647300278
rat25	-1	SM	43	0.618464204614488
rat25	-1	SM	44	0.399668769356548
rat25	-1	SM	46	0.868180777464044
rat25	-1	SM	47	1.39346691162373
rat25	-1	SM	48	1.62913540459514
rat25	-1	SM	49	0.736666329648873
rat25	-1	SM	50	0.819309813044352
rat25	-1	SM	53	0.797132994493152
rat25	-1	SM	57	1.16728560990268
rat25	-1	SM	58	0.517108493074196
rat25	-1	SM	59	1.19373668925045
rat25	-1	SM	60	1.0768732974854
rat25	-1	SM	61	0.935204907617752
rat25	-1	SM	63	1.17577766100943
rat25	-1	SM	64	0.786674230266959
rat25	-1	SM	65	2.04945159413032
rat25	-1	SM	66	1.139579727645
rat25	-1	SM	67	0.699856246207336
rat25	-1	SM	68	1.55201221425398
rat25	-1	SM	69	0.890386328776813
rat25	-1	SM	71	1.14685348729819
rat25	-1	SM	73	0.891059314270725
rat25	-1	SM	74	1.09223797130638
rat25	-1	SM	75	1.07344757140613
rat25	-1	SM	76	1.56854210151846
rat25	-1	SM	79	0.591297771429069
rat25	-1	SM	81	1.17554027215187
rat25	-1	SM	84	0.771969180376909
rat25	-1	SM	86	0.629438408160099
rat25	-1	SM	88	1.77715981503483
rat25	-1	SM	89	1.05608770981822
rat25	-1	SM	90	1.26245082453971
rat25	-1	SM	91	1.2390371990059
rat25	-1	SM	92	0.834412691352384
rat25	-1	SM	93	1.14252655522436
rat25	-1	SM	95	0.868602643301725
rat25	-1	SM	96	1.34465083407698
rat25	-1	SM	97	0.948723280276068
rat25	-1	SM	98	0.671795058369627
rat25	-1	SM	99	0.411538224268614
rat25	-1	SM	100	0.957786974808665
rat25	-1	SM	101	0.461931840232399
rat25	-1	SM	102	1.83476640208645
rat25	-1	SM	104	0.819988566705671
rat25	-1	GRc	1	0.352765384686154
rat25	-1	GRc	2	0.453679601784736
rat25	-1	GRc	3	0.594355537166536
rat25	-1	GRc	4	1.17740167453905
rat25	-1	GRc	5	0.413128909185502
rat25	-1	GRc	6	0.997827706341769
rat25	-1	GRc	7	0.991898608614624
rat25	-1	GRc	8	0.583275068754704
rat25	-1	GRc	9	0.578000772159464
rat25	-1	GRc	10	1.52233269570987
rat25	-1	GRc	11	0.376832538642494
rat25	-1	GRc	12	1.21254446262556
rat25	-1	GRc	13	1.55652149264865
rat25	-1	GRc	14	0.330505906604976
rat25	-1	GRc	17	0.508706978467143
rat25	-1	GRc	18	1.06563474835284
rat25	-1	GRc	19	0.31992671540486
rat25	-1	GRc	20	0.360797156367427
rat25	-1	GRc	21	1.0872528423505
rat25	-1	GRc	22	2.06686644824477
rat25	-1	GRc	24	1.19171142569702
rat25	-1	GRc	25	0.563862394311496
rat25	-1	GRc	26	0.377467682920893
rat25	-1	GRc	27	0.414324268233451
rat25	-1	GRc	28	1.03254436054734
rat25	-1	GRc	29	0.493127015969777
rat25	-1	GRc	30	0.878558630347093
rat25	-1	GRc	31	0.67642504530889
rat25	-1	GRc	32	0.582036962488107
rat25	-1	GRc	35	0.663728063216394
rat25	-1	GRc	36	1.65258859578443
rat25	-1	GRc	37	2.19794398437842
rat25	-1	GRc	38	0.690307762915706
rat25	-1	GRc	39	0.995313126241754
rat25	-1	GRc	40	0.702208072033334
rat25	-1	GRc	41	1.84854006729466
rat25	-1	GRc	42	0.642244562665352
rat25	-1	GRc	43	0.35812739628271
rat25	-1	GRc	44	1.13543659934416
rat25	-1	GRc	46	0.686392294088517
rat25	-1	GRc	47	1.7599309579654
rat25	-1	GRc	48	1.77380896249432
rat25	-1	GRc	49	0.859117310258286
rat25	-1	GRc	50	0.745760744043654
rat25	-1	GRc	53	0.517349132381104
rat25	-1	GRc	57	2.31818186239294
rat25	-1	GRc	58	0.380153078825366
rat25	-1	GRc	59	0.774560745762754
rat25	-1	GRc	60	1.51014896235586
rat25	-1	GRc	61	0.67335408683456
rat25	-1	GRc	63	3.40176717208113
rat25	-1	GRc	64	0.420250322660916
rat25	-1	GRc	65	1.44159707681457
rat25	-1	GRc	66	1.08983360391204
rat25	-1	GRc	67	0.536171846080425
rat25	-1	GRc	68	0.949231900400211
rat25	-1	GRc	69	1.8751349921685
rat25	-1	GRc	71	0.87980979458215
rat25	-1	GRc	73	0.377433344721018
rat25	-1	GRc	74	2.03226007441915
rat25	-1	GRc	75	1.36867694058161
rat25	-1	GRc	76	0.99432475780923
rat25	-1	GRc	79	0.95979694531966
rat25	-1	GRc	81	0.973254445885677
rat25	-1	GRc	84	0.315619618599639
rat25	-1	GRc	86	0.579850657300705
rat25	-1	GRc	88	1.27865176374641
rat25	-1	GRc	89	2.40037773266274
rat25	-1	GRc	90	1.18118136343277
rat25	-1	GRc	91	1.9174138481048
rat25	-1	GRc	92	0.564773060583961
rat25	-1	GRc	93	0.672613118015441
rat25	-1	GRc	95	0.525212392483369
rat25	-1	GRc	96	1.9891944026596
rat25	-1	GRc	97	2.28327130449413
rat25	-1	GRc	98	0.359211647590894
rat25	-1	GRc	99	0.666089785070221
rat25	-1	GRc	100	0.775041450838335
rat25	-1	GRc	101	0.360994886661716
rat25	-1	GRc	102	1.77900431659209
rat25	-1	GRc	104	0.406446031691543
rat25	1	BFpC	1	0.54480193649709
rat25	1	BFpC	3	0.417047502308077
rat25	1	BFpC	5	0.505762482264748
rat25	1	BFpC	6	0.577047915649283
[truncated: 1,433 more rows]
