# Supplementary material for: Adaptation after vastus lateralis denervation in rats demonstrates neural regulation of joint stresses and strains
Source: eLife. 2018 Sep 3;7:e38215. doi: 10.7554/eLife.38215 (PMC6150696; doi:10.7554/eLife.38215)
Supplement: Figure 5—source data 1. [file elife-38215-fig5-data1.zip › Fig5/rom.csv]

ratID	des_days	joint	cycle	data
rat21	-1	knee	1	38.8322032929132
rat21	-1	knee	2	37.8044317508094
rat21	-1	knee	3	39.7075822789667
rat21	-1	knee	4	38.8725329291163
rat21	-1	knee	8	39.5501822144303
rat21	-1	knee	9	41.9101998528203
rat21	-1	knee	13	41.5941461157377
rat21	-1	knee	15	41.3229634099406
rat21	-1	knee	16	41.7828034384189
rat21	-1	knee	19	35.3037910036889
rat21	-1	knee	20	41.5880923702044
rat21	-1	knee	21	39.140104754654
rat21	-1	knee	23	38.0914893142351
rat21	-1	knee	24	43.183360241263
rat21	-1	knee	25	39.8707060994409
rat21	-1	knee	26	35.6314363064987
rat21	-1	knee	27	36.9092395265255
rat21	-1	knee	28	34.2499345527782
rat21	-1	knee	29	39.3310795964628
rat21	-1	knee	30	39.9127943228259
rat21	-1	knee	31	38.7312170861869
rat21	-1	knee	35	49.7258813606287
rat21	-1	knee	36	36.6724565040129
rat21	-1	knee	38	35.2244960406419
rat21	-1	knee	39	37.5050232678582
rat21	-1	knee	40	37.3920582287408
rat21	-1	knee	41	36.7305583495695
rat21	-1	knee	42	39.0295469966523
rat21	-1	knee	43	37.4103657898284
rat21	-1	knee	44	36.0918344197215
rat21	-1	knee	45	39.3168447435829
rat21	-1	knee	51	38.1775346691073
rat21	-1	knee	52	39.5178066307821
rat21	-1	knee	53	42.8413714340936
rat21	-1	knee	56	35.281176367353
rat21	-1	knee	64	39.9681273498093
rat21	-1	knee	67	37.2296493504975
rat21	-1	knee	68	38.2266124929689
rat21	-1	knee	70	41.4389290975562
rat21	-1	knee	71	37.7438524108175
rat21	-1	knee	72	39.2977935800815
rat21	-1	knee	73	39.9713334747795
rat21	-1	knee	74	35.8566310792054
rat21	-1	knee	75	40.9179840059686
rat21	-1	knee	76	39.2977376405874
rat21	-1	knee	77	35.9384769912146
rat21	-1	knee	78	38.3332961582001
rat21	-1	knee	82	43.327756872778
rat21	-1	knee	83	39.5776250090109
rat21	-1	knee	84	40.2666979007484
rat21	-1	knee	85	37.4202442449205
rat21	-1	knee	86	36.5872080576157
rat21	-1	knee	87	37.5289079244714
rat21	-1	knee	88	38.5142129388715
rat21	-1	knee	89	37.5467371791118
rat21	-1	knee	92	36.8457189455393
rat21	-1	knee	93	35.8746930063983
rat21	-1	knee	94	39.0417990952949
rat21	-1	knee	95	35.6018754209449
rat21	-1	knee	98	41.6286854791007
rat21	-1	knee	99	36.1785248715646
rat21	-1	knee	102	37.6734159083124
rat21	-1	knee	103	36.8416307038962
rat21	-1	knee	104	36.4375763369888
rat21	-1	knee	105	36.9276605606484
rat21	-1	knee	108	36.9504430084949
rat21	-1	knee	109	37.4972899696231
rat21	-1	knee	110	37.30639809333
rat21	-1	knee	111	40.2636473314835
rat21	-1	knee	112	39.8956792506298
rat21	-1	knee	113	38.9456848008994
rat21	-1	knee	115	33.2316328958827
rat21	-1	knee	116	39.2011241811578
rat21	-1	knee	117	37.4357943731827
rat21	-1	knee	118	39.9889182056624
rat21	-1	knee	119	37.9145884009095
rat21	-1	knee	120	34.9364162530979
rat21	-1	knee	121	35.6267801507263
rat21	-1	knee	122	37.684422024475
rat21	-1	knee	123	37.9933204917767
rat21	-1	knee	124	39.4904198286623
rat21	-1	knee	125	37.4484340805458
rat21	-1	knee	126	38.1011309488458
rat21	-1	knee	127	37.0541762859262
rat21	-1	knee	128	39.9889277142902
rat21	-1	knee	129	37.3352211296636
rat21	-1	knee	130	39.9948208753312
rat21	-1	knee	131	39.6650943075514
rat21	-1	knee	132	31.5066359044934
rat21	-1	knee	133	39.8230842785839
rat21	-1	knee	135	36.8760516556059
rat21	-1	ankle	1	74.6707011378847
rat21	-1	ankle	2	60.7049330389306
rat21	-1	ankle	3	60.5566769672769
rat21	-1	ankle	4	65.5035389800815
rat21	-1	ankle	8	46.0510085762296
rat21	-1	ankle	9	52.1767525049114
rat21	-1	ankle	13	40.4964246242074
rat21	-1	ankle	15	39.2218703695893
rat21	-1	ankle	16	51.0684850136905
rat21	-1	ankle	19	53.5320344969493
rat21	-1	ankle	20	48.2530239340065
rat21	-1	ankle	21	58.187852792716
rat21	-1	ankle	25	63.4063444692425
rat21	-1	ankle	26	57.5451612147089
rat21	-1	ankle	27	60.9749878553071
rat21	-1	ankle	28	64.4517045160941
rat21	-1	ankle	29	61.843531317125
rat21	-1	ankle	30	56.1436620816467
rat21	-1	ankle	31	63.2166961773694
rat21	-1	ankle	36	58.8028672174113
rat21	-1	ankle	38	60.9347281941507
rat21	-1	ankle	39	75.274691027131
rat21	-1	ankle	40	61.5520528329244
rat21	-1	ankle	41	49.9517789067566
rat21	-1	ankle	42	39.9751040851658
rat21	-1	ankle	43	46.8506716733189
rat21	-1	ankle	44	68.9428783452731
rat21	-1	ankle	45	58.2986737801443
rat21	-1	ankle	51	64.2799924025644
rat21	-1	ankle	52	66.4406998646548
rat21	-1	ankle	53	58.7766162127716
rat21	-1	ankle	56	66.5690940423095
rat21	-1	ankle	64	49.5329131245645
rat21	-1	ankle	67	25.4763874709763
rat21	-1	ankle	68	54.4262729192239
rat21	-1	ankle	70	56.3889811017306
rat21	-1	ankle	71	65.5120529931714
rat21	-1	ankle	72	68.6897559283824
rat21	-1	ankle	73	66.1792947652345
rat21	-1	ankle	74	60.334328096807
rat21	-1	ankle	75	58.9260775409179
rat21	-1	ankle	76	55.8562403023233
rat21	-1	ankle	77	53.0272059014019
rat21	-1	ankle	78	54.8646419903246
rat21	-1	ankle	82	53.8109652761385
rat21	-1	ankle	83	67.3290110914193
rat21	-1	ankle	84	49.43376328339
rat21	-1	ankle	85	48.9130585918439
rat21	-1	ankle	86	59.5805076729048
rat21	-1	ankle	87	48.1737076510947
rat21	-1	ankle	88	55.9312609736105
rat21	-1	ankle	89	66.2841888290827
rat21	-1	ankle	92	56.5363647511942
rat21	-1	ankle	93	60.1632273148742
rat21	-1	ankle	94	60.8810600641245
rat21	-1	ankle	95	56.1326706886091
rat21	-1	ankle	98	53.2755883350406
rat21	-1	ankle	99	61.0965352103647
rat21	-1	ankle	102	65.0194907354898
rat21	-1	ankle	103	57.2383725682334
rat21	-1	ankle	104	56.4388901360866
rat21	-1	ankle	105	54.9310075688754
rat21	-1	ankle	108	61.1197129278896
rat21	-1	ankle	109	63.3683025288045
rat21	-1	ankle	110	54.2033705247164
rat21	-1	ankle	111	49.148265736887
rat21	-1	ankle	112	56.0558847469448
rat21	-1	ankle	113	53.6783761179614
rat21	-1	ankle	115	65.3527279463821
rat21	-1	ankle	116	55.3361133296486
rat21	-1	ankle	117	64.7163293645459
rat21	-1	ankle	118	54.5074931633454
rat21	-1	ankle	119	53.0096902883055
rat21	-1	ankle	120	57.2784154474109
rat21	-1	ankle	121	61.4227206535882
rat21	-1	ankle	122	54.5815844844819
rat21	-1	ankle	123	54.9800029484006
rat21	-1	ankle	124	51.4381202085427
rat21	-1	ankle	125	51.6814612374293
rat21	-1	ankle	126	58.7300346403524
rat21	-1	ankle	127	54.4681548339368
rat21	-1	ankle	128	47.8848466505423
rat21	-1	ankle	129	61.1844957667376
rat21	-1	ankle	130	67.7793649631757
rat21	-1	ankle	131	60.9364946845814
rat21	-1	ankle	132	64.9613324355241
rat21	-1	ankle	133	72.3927479203107
rat21	-1	ankle	135	77.3668079550677
rat21	1	knee	3	29.156428945731
rat21	1	knee	5	29.6340916089214
rat21	1	knee	8	30.2575007538745
rat21	1	knee	11	30.2349343825923
rat21	1	knee	16	30.1825617547943
rat21	1	knee	17	29.0997220077987
rat21	1	knee	18	24.4883096660389
rat21	1	knee	19	25.2644930533005
rat21	1	knee	20	25.4034774597274
rat21	1	knee	21	25.1727075385592
rat21	1	knee	23	24.2960106530925
rat21	1	knee	24	30.4745182366678
rat21	1	knee	25	27.6542957669352
rat21	1	knee	26	27.7859278100681
rat21	1	knee	30	29.0496098264005
rat21	1	knee	31	30.8768213450522
rat21	1	knee	33	28.1753578723557
rat21	1	knee	34	25.6389712011899
rat21	1	knee	36	27.8497731672939
rat21	1	knee	37	23.280089129696
rat21	1	knee	38	27.4218379434558
rat21	1	knee	39	29.0178910689601
rat21	1	knee	41	28.9307641844659
rat21	1	knee	42	27.172745517089
rat21	1	knee	44	26.5489922607667
rat21	1	knee	45	27.8545057579465
rat21	1	knee	46	26.665804805158
rat21	1	knee	47	26.593091181591
rat21	1	knee	48	27.9373090445864
rat21	1	knee	53	30.1199277590823
rat21	1	knee	54	32.9892734845844
rat21	1	knee	55	26.6461432705336
rat21	1	knee	56	28.3592795723095
rat21	1	knee	59	30.7953591028378
rat21	1	knee	60	25.8133239915811
rat21	1	knee	62	29.180387322296
rat21	1	knee	64	28.8126290776404
rat21	1	knee	65	27.8595283060059
rat21	1	knee	66	28.3385248910388
rat21	1	knee	67	25.6743423147317
rat21	1	knee	68	27.0478674786278
rat21	1	knee	69	29.1053358614544
rat21	1	knee	70	26.7875214730918
rat21	1	knee	71	27.2382122094347
rat21	1	knee	73	31.5384065017049
rat21	1	knee	74	28.6687372944216
rat21	1	knee	77	38.6221102950993
rat21	1	knee	78	28.045540975327
rat21	1	knee	80	28.7276654717243
rat21	1	knee	81	29.8756878674466
rat21	1	knee	82	27.1445512368946
rat21	1	knee	83	27.395435465819
rat21	1	knee	86	28.4886012671801
rat21	1	ankle	3	72.8666730492878
rat21	1	ankle	5	73.3034631202115
rat21	1	ankle	8	66.8072271657889
rat21	1	ankle	11	79.230452074946
rat21	1	ankle	17	72.4400265566246
rat21	1	ankle	18	84.6898205159838
rat21	1	ankle	19	84.8510369960606
rat21	1	ankle	20	81.4840686602694
rat21	1	ankle	21	82.9333728401049
rat21	1	ankle	23	70.6324822609982
rat21	1	ankle	24	56.0703213398454
rat21	1	ankle	25	77.7973118592862
rat21	1	ankle	26	78.3202966176008
rat21	1	ankle	30	74.2081240258373
rat21	1	ankle	31	80.0173468910784
rat21	1	ankle	33	73.083160883368
rat21	1	ankle	34	80.9536500156861
rat21	1	ankle	36	67.1334596955451
rat21	1	ankle	37	84.5093400056074
rat21	1	ankle	38	79.8357826666248
rat21	1	ankle	39	76.387130855247
rat21	1	ankle	41	88.9685621954833
rat21	1	ankle	42	80.6943468751556
rat21	1	ankle	44	81.2786376614309
rat21	1	ankle	45	79.0278962701884
rat21	1	ankle	46	88.1981008395572
rat21	1	ankle	47	74.1665918188019
rat21	1	ankle	48	84.0320262429658
rat21	1	ankle	53	73.6448100823343
rat21	1	ankle	54	74.93986801098
rat21	1	ankle	55	77.238254621158
rat21	1	ankle	56	74.763220328018
rat21	1	ankle	59	61.8357907776802
rat21	1	ankle	60	81.8520098440394
rat21	1	ankle	62	77.5644189489802
rat21	1	ankle	64	73.859861220201
rat21	1	ankle	65	75.3769634669474
rat21	1	ankle	66	73.5836551664714
rat21	1	ankle	67	86.3860637565704
rat21	1	ankle	68	83.0417588370026
rat21	1	ankle	69	82.3263133011574
rat21	1	ankle	70	82.8473025981552
rat21	1	ankle	71	80.6105385094731
rat21	1	ankle	73	80.1521350462805
rat21	1	ankle	74	80.0082622114761
rat21	1	ankle	77	63.4556556863052
rat21	1	ankle	78	73.3213188415443
rat21	1	ankle	80	79.3689248561578
rat21	1	ankle	82	77.5764381899014
rat21	1	ankle	83	71.4775980142954
rat21	1	ankle	86	62.5833162425904
rat21	45	knee	1	34.3967552051887
rat21	45	knee	2	36.119956177328
rat21	45	knee	6	35.0284787672785
rat21	45	knee	7	33.8514011774091
rat21	45	knee	8	34.1127454229532
rat21	45	knee	10	30.3598594837616
rat21	45	knee	11	33.7521033863452
rat21	45	knee	12	33.7336453797597
rat21	45	knee	13	37.0145625927166
rat21	45	knee	14	35.5737212360752
rat21	45	knee	15	33.3829823971401
rat21	45	knee	17	31.1961258835338
rat21	45	knee	18	34.532967309455
rat21	45	knee	20	33.9358556756463
rat21	45	knee	21	32.4092991714972
rat21	45	knee	22	31.6861970236108
rat21	45	knee	23	29.7791576976909
rat21	45	knee	24	31.1553203968547
rat21	45	knee	27	31.7328806091355
rat21	45	knee	28	29.1771695450808
rat21	45	knee	29	33.215672349483
rat21	45	knee	30	31.4844584133285
rat21	45	knee	31	34.7778966649405
rat21	45	knee	32	33.8900892167005
rat21	45	knee	33	31.3767226520103
rat21	45	knee	35	34.0397454885465
rat21	45	knee	36	35.8808272720076
rat21	45	knee	37	33.1441514431744
rat21	45	knee	38	33.5145976376586
rat21	45	knee	39	34.3875593556038
rat21	45	knee	40	30.6960263170479
rat21	45	knee	42	32.2936447988629
rat21	45	knee	43	33.6968183840783
rat21	45	knee	44	33.5754163615913
rat21	45	knee	45	30.4850231810217
rat21	45	knee	46	33.8235165997925
rat21	45	knee	47	32.1345705515004
rat21	45	knee	49	35.5141482238885
rat21	45	knee	50	26.9416306089605
rat21	45	knee	51	31.9970434434295
rat21	45	knee	52	27.5559395704342
rat21	45	knee	53	33.5273637069519
rat21	45	knee	54	32.9439892347256
rat21	45	knee	55	32.3868094680063
rat21	45	knee	56	33.8428061849421
rat21	45	knee	57	33.5734752483841
rat21	45	knee	58	30.8075510798171
rat21	45	knee	59	30.4926911309082
rat21	45	knee	60	35.9443893508919
rat21	45	knee	61	30.2707351579991
rat21	45	knee	62	33.1913716142811
rat21	45	knee	63	32.3488256509404
rat21	45	knee	64	33.6656929662337
rat21	45	knee	65	32.9625784346209
rat21	45	knee	66	30.9375192024408
rat21	45	knee	67	32.3927644883029
rat21	45	knee	71	30.3172284490275
rat21	45	knee	72	33.0854182834956
rat21	45	knee	74	27.7899033739923
rat21	45	knee	75	31.0610647065042
rat21	45	knee	78	35.0465427223301
rat21	45	knee	79	33.8503414874549
rat21	45	ankle	1	63.8681599548981
rat21	45	ankle	2	62.6886730090961
rat21	45	ankle	6	64.9546483044308
rat21	45	ankle	7	66.611114060624
rat21	45	ankle	8	68.8767707825277
rat21	45	ankle	10	71.7125434110299
rat21	45	ankle	11	73.5331810092256
rat21	45	ankle	12	58.8469044878958
rat21	45	ankle	13	71.1211949545519
rat21	45	ankle	14	74.092150534635
rat21	45	ankle	15	71.747546801636
rat21	45	ankle	17	72.2982334441821
rat21	45	ankle	18	66.9987142653361
rat21	45	ankle	20	72.6622846927112
rat21	45	ankle	21	75.1370529376008
rat21	45	ankle	22	62.7584358782966
rat21	45	ankle	23	69.1830070754237
rat21	45	ankle	24	63.6285047130922
rat21	45	ankle	27	64.6442759755708
rat21	45	ankle	28	69.3680264484749
rat21	45	ankle	29	63.5985518327228
rat21	45	ankle	30	67.4711954435116
rat21	45	ankle	31	69.2049539022745
rat21	45	ankle	32	66.6174069962428
rat21	45	ankle	33	68.8056844380006
rat21	45	ankle	35	63.127231263445
rat21	45	ankle	36	61.2790676071674
rat21	45	ankle	37	59.1978855031852
rat21	45	ankle	38	66.568311628073
rat21	45	ankle	39	60.3484570932022
rat21	45	ankle	40	69.9027171785829
rat21	45	ankle	42	68.8179735018994
rat21	45	ankle	43	63.3616517880662
rat21	45	ankle	44	60.5027271301972
rat21	45	ankle	45	68.2596075418897
rat21	45	ankle	46	68.4294721812839
rat21	45	ankle	47	62.4967423833757
rat21	45	ankle	49	64.7722357746265
rat21	45	ankle	50	65.012890995477
rat21	45	ankle	51	59.2300083167362
rat21	45	ankle	52	65.3397534633799
rat21	45	ankle	53	67.6228468396071
rat21	45	ankle	54	63.436476702763
rat21	45	ankle	55	68.592964058394
rat21	45	ankle	56	60.8628319753009
rat21	45	ankle	57	61.7179762702947
rat21	45	ankle	58	66.8986672627191
rat21	45	ankle	59	66.537001271272
rat21	45	ankle	60	69.6576478336068
rat21	45	ankle	61	67.0522928370374
rat21	45	ankle	62	67.2156659235135
rat21	45	ankle	63	62.4948303429615
rat21	45	ankle	64	66.9647211553021
rat21	45	ankle	65	63.5951271777539
rat21	45	ankle	66	66.2057923863802
rat21	45	ankle	67	66.7015898840894
rat21	45	ankle	71	56.4112819996244
rat21	45	ankle	72	62.8466882088075
rat21	45	ankle	74	62.8000826467317
rat21	45	ankle	75	67.8565779354805
rat21	45	ankle	78	61.2490116574976
rat21	45	ankle	79	58.7454849882097
rat22	-1	hip	1	46.9347509255656
rat22	-1	hip	2	46.3722596178865
rat22	-1	hip	3	48.075268885372
rat22	-1	hip	4	48.3279380344234
rat22	-1	hip	5	46.414115990002
rat22	-1	hip	6	47.334252315097
rat22	-1	hip	7	51.2269986488796
rat22	-1	hip	9	44.7800217465052
rat22	-1	hip	10	40.0173266564511
rat22	-1	hip	12	46.1805569387974
rat22	-1	hip	13	43.1610942833952
rat22	-1	hip	14	42.1854318106797
rat22	-1	hip	15	39.8575556781265
rat22	-1	hip	16	46.190411366115
rat22	-1	hip	19	41.9104229175051
rat22	-1	hip	20	46.6124063760475
rat22	-1	hip	21	45.3852432306259
rat22	-1	hip	22	51.0305771021781
rat22	-1	hip	23	50.2561081251111
rat22	-1	hip	24	51.2254594005907
rat22	-1	hip	26	43.8372853633444
rat22	-1	hip	28	40.3646849909229
rat22	-1	hip	30	46.8853155776288
rat22	-1	hip	31	43.501973386408
rat22	-1	hip	32	46.7855994461402
rat22	-1	hip	33	46.0432815162425
rat22	-1	hip	34	46.4370530306899
rat22	-1	hip	35	45.1470413507929
rat22	-1	hip	36	44.4524559667456
rat22	-1	hip	37	41.8667848065061
rat22	-1	hip	38	44.4802253623154
rat22	-1	hip	39	53.4018500433309
rat22	-1	hip	40	44.9972825391906
rat22	-1	hip	41	44.322628367376
rat22	-1	hip	42	40.2410727996061
rat22	-1	hip	43	46.0435959161866
rat22	-1	hip	46	49.1022807523009
rat22	-1	hip	49	42.1783246356911
rat22	-1	hip	52	44.9796916985749
rat22	-1	hip	53	42.5628564094054
rat22	-1	hip	54	48.830305713082
rat22	-1	hip	55	49.124016593904
rat22	-1	hip	56	43.9539485813658
rat22	-1	hip	57	40.9350422624571
rat22	-1	hip	58	49.4114643829423
rat22	-1	hip	59	43.1161007864762
rat22	-1	hip	60	44.7612866133735
rat22	-1	hip	62	44.8705614764131
rat22	-1	hip	63	43.5560670043221
rat22	-1	hip	64	47.904886034929
rat22	-1	hip	65	41.6574944914373
rat22	-1	hip	66	43.45799393344
rat22	-1	hip	67	47.0395001356861
rat22	-1	hip	69	44.9391578860937
rat22	-1	hip	71	43.1110568519095
rat22	-1	hip	72	46.5176764948621
rat22	-1	hip	73	42.4707099900729
rat22	-1	hip	74	44.9858514267823
rat22	-1	hip	77	45.9795782407601
rat22	-1	hip	80	38.0473214581211
rat22	-1	hip	81	37.931359363412
rat22	-1	hip	82	43.8650628111934
rat22	-1	hip	83	46.8308942013192
rat22	-1	hip	84	47.9610504168545
rat22	-1	hip	85	46.4102194519947
rat22	-1	knee	1	44.9794174984431
rat22	-1	knee	2	42.6236842507622
rat22	-1	knee	3	46.5407129249437
rat22	-1	knee	4	42.757384547668
rat22	-1	knee	5	41.6157431838803
rat22	-1	knee	6	37.6771905380777
rat22	-1	knee	7	38.2540306715343
rat22	-1	knee	9	42.1275989858527
rat22	-1	knee	10	36.3502754562914
rat22	-1	knee	12	40.129683736735
rat22	-1	knee	13	44.3794351764361
rat22	-1	knee	14	42.8812980301513
rat22	-1	knee	15	39.8325871528635
rat22	-1	knee	16	49.4830931919755
rat22	-1	knee	19	42.5280752284658
rat22	-1	knee	20	40.8726916784533
rat22	-1	knee	21	38.5820036659404
rat22	-1	knee	22	40.0344091969957
rat22	-1	knee	23	41.1053326432733
rat22	-1	knee	24	41.4329153656579
rat22	-1	knee	26	39.3032499238522
rat22	-1	knee	27	36.8612163432817
rat22	-1	knee	28	43.5046364440261
rat22	-1	knee	30	36.5226642807172
rat22	-1	knee	31	35.0704177735211
rat22	-1	knee	32	41.0577146657517
rat22	-1	knee	33	37.4129723250399
rat22	-1	knee	34	43.100076287807
rat22	-1	knee	35	41.9232986112252
rat22	-1	knee	36	45.556983212374
rat22	-1	knee	37	39.5394446196397
rat22	-1	knee	38	40.193891560728
rat22	-1	knee	39	46.4078567966495
rat22	-1	knee	40	40.0142995381775
rat22	-1	knee	41	38.7237294913659
rat22	-1	knee	42	37.3876202943935
rat22	-1	knee	43	43.249942211146
rat22	-1	knee	46	52.4466003647347
rat22	-1	knee	49	40.8056846773356
rat22	-1	knee	52	45.723060835021
rat22	-1	knee	53	38.7807208110108
rat22	-1	knee	54	34.8909898870653
rat22	-1	knee	55	41.9051016921176
rat22	-1	knee	56	36.1422955411899
rat22	-1	knee	57	45.9719922532558
rat22	-1	knee	58	48.7890123901983
rat22	-1	knee	59	41.7925364637954
rat22	-1	knee	60	37.3050855617477
rat22	-1	knee	62	41.2389039953892
rat22	-1	knee	63	38.6621670827962
rat22	-1	knee	64	40.1639906037618
rat22	-1	knee	65	39.8315017440792
rat22	-1	knee	66	42.0603074396424
rat22	-1	knee	67	43.4117669217886
rat22	-1	knee	69	46.0956669693268
rat22	-1	knee	70	51.650353312801
rat22	-1	knee	71	36.5689971258156
rat22	-1	knee	72	38.0384636512913
rat22	-1	knee	73	40.9349635763027
rat22	-1	knee	74	38.6888030626381
rat22	-1	knee	75	39.8775826810659
rat22	-1	knee	76	38.9463069199024
rat22	-1	knee	77	41.7829680233077
rat22	-1	knee	78	51.5579617923512
rat22	-1	knee	80	40.462989370995
rat22	-1	knee	81	37.840476978068
rat22	-1	knee	82	42.1680408610042
rat22	-1	knee	83	38.2968596840619
rat22	-1	knee	84	36.6826863179527
rat22	-1	knee	85	39.4380263965142
rat22	-1	ankle	1	74.4448462997165
rat22	-1	ankle	2	72.0129171636186
rat22	-1	ankle	3	77.4793410595406
rat22	-1	ankle	4	81.6692872242291
rat22	-1	ankle	5	73.7661628445854
rat22	-1	ankle	6	66.798948000188
rat22	-1	ankle	7	79.2801080930018
rat22	-1	ankle	9	71.6789099489068
rat22	-1	ankle	10	56.8784556189711
rat22	-1	ankle	12	82.2120454800148
rat22	-1	ankle	13	68.5851292576847
rat22	-1	ankle	14	71.0561764394822
rat22	-1	ankle	15	57.1504406442345
rat22	-1	ankle	16	75.538020811063
rat22	-1	ankle	19	74.4634525442759
rat22	-1	ankle	20	74.4160036514063
rat22	-1	ankle	21	73.1714990555039
rat22	-1	ankle	22	69.1742128057681
rat22	-1	ankle	23	72.5471561883275
rat22	-1	ankle	24	88.8202839108229
rat22	-1	ankle	26	60.7201555532448
rat22	-1	ankle	27	67.0682744364827
rat22	-1	ankle	28	63.2864043566631
rat22	-1	ankle	30	66.0154820255202
rat22	-1	ankle	31	71.1355447835445
rat22	-1	ankle	32	75.8948331485193
rat22	-1	ankle	33	83.1199433673306
rat22	-1	ankle	34	82.8188521244408
rat22	-1	ankle	35	66.5796720760796
rat22	-1	ankle	36	78.1050586507506
rat22	-1	ankle	37	74.1610803632394
rat22	-1	ankle	38	75.7988404487033
rat22	-1	ankle	39	82.3139650108495
rat22	-1	ankle	40	80.2012372903487
rat22	-1	ankle	41	87.7778465305393
rat22	-1	ankle	42	70.0365987382519
rat22	-1	ankle	43	74.1613936418381
rat22	-1	ankle	46	86.5294875389082
rat22	-1	ankle	49	76.644707412484
rat22	-1	ankle	52	79.9656730077481
rat22	-1	ankle	53	74.3465767340976
rat22	-1	ankle	54	76.3729519358169
rat22	-1	ankle	55	71.8588169971608
rat22	-1	ankle	56	55.0668654060795
rat22	-1	ankle	57	64.2524094283536
rat22	-1	ankle	58	79.3377505355778
rat22	-1	ankle	59	79.7331777102865
rat22	-1	ankle	60	64.9980662557594
rat22	-1	ankle	62	67.6798463052532
rat22	-1	ankle	63	77.2538353741061
rat22	-1	ankle	64	77.9731548166058
rat22	-1	ankle	65	61.8235831256103
rat22	-1	ankle	66	59.0994966635098
rat22	-1	ankle	67	82.8760796056301
rat22	-1	ankle	69	79.1128119737218
rat22	-1	ankle	70	79.3518334505846
rat22	-1	ankle	71	83.8035210200924
rat22	-1	ankle	72	72.6946943852577
rat22	-1	ankle	73	90.8563724956866
rat22	-1	ankle	74	81.8542353249549
rat22	-1	ankle	75	80.4401502489759
rat22	-1	ankle	76	80.5397466653497
rat22	-1	ankle	77	69.678082608893
rat22	-1	ankle	78	81.6167360358977
rat22	-1	ankle	80	68.1523976793413
rat22	-1	ankle	81	62.7709814613293
rat22	-1	ankle	82	87.3748382784057
rat22	-1	ankle	83	83.6141967209578
rat22	-1	ankle	84	82.0598922117926
rat22	-1	ankle	85	82.9852424080563
rat22	1	hip	3	40.057906434585
rat22	1	hip	9	38.0815659377907
rat22	1	hip	15	46.3495011374068
rat22	1	hip	16	43.3983822330359
rat22	1	hip	21	25.7266534245427
rat22	1	hip	22	30.7845040480229
rat22	1	hip	38	33.0652862591272
rat22	1	hip	44	25.0234894301396
rat22	1	hip	52	32.8793712755589
rat22	1	hip	54	26.1108112554049
rat22	1	hip	65	29.254836287005
rat22	1	hip	72	26.4664242283116
rat22	1	knee	3	32.2036543468604
rat22	1	knee	6	30.007390008638
rat22	1	knee	7	32.0944964532296
rat22	1	knee	9	30.9404991103485
rat22	1	knee	13	30.0322062926671
rat22	1	knee	14	29.542773710194
rat22	1	knee	15	35.8630869829485
rat22	1	knee	16	30.8828204412239
rat22	1	knee	18	28.9040191863759
rat22	1	knee	19	30.6316296093098
rat22	1	knee	20	31.4392500558612
rat22	1	knee	21	34.0861155360057
rat22	1	knee	22	32.6137939974315
rat22	1	knee	23	28.9938955542832
rat22	1	knee	24	30.4223460419306
rat22	1	knee	25	31.3003926072517
rat22	1	knee	26	35.8158121795303
rat22	1	knee	27	30.8332020589004
rat22	1	knee	28	27.6388740416611
rat22	1	knee	29	30.5059437432153
rat22	1	knee	30	31.690462917616
rat22	1	knee	31	26.3135231639777
rat22	1	knee	32	27.7981996861611
rat22	1	knee	33	29.8861736064307
rat22	1	knee	34	28.0055846992671
rat22	1	knee	37	29.9776396778064
rat22	1	knee	38	28.9045356954216
rat22	1	knee	39	31.4370985448482
rat22	1	knee	41	30.3194416120754
rat22	1	knee	42	28.0266740288379
rat22	1	knee	43	27.5822913959988
rat22	1	knee	44	26.2082742538143
rat22	1	knee	45	29.7897435013815
rat22	1	knee	46	28.1629667220556
rat22	1	knee	49	26.9805027131668
rat22	1	knee	51	28.840489025587
rat22	1	knee	52	29.2107937435514
rat22	1	knee	53	34.2018303593817
rat22	1	knee	54	31.9169764892119
rat22	1	knee	55	29.4018888892884
rat22	1	knee	56	32.3461107154379
rat22	1	knee	57	30.5460425898068
rat22	1	knee	59	29.344010416392
rat22	1	knee	60	28.8659536134297
rat22	1	knee	61	26.6849487493343
rat22	1	knee	63	36.5016108209625
rat22	1	knee	64	32.1093368705486
rat22	1	knee	65	27.7337140951956
rat22	1	knee	66	29.2968096523936
rat22	1	knee	67	31.0479593971701
rat22	1	knee	68	28.6087207641319
rat22	1	knee	69	27.8646071397631
rat22	1	knee	70	27.3095759991185
rat22	1	knee	71	34.0420172866331
rat22	1	knee	72	31.4532293547596
rat22	1	knee	75	28.32476793759
rat22	1	knee	76	29.7289101648914
rat22	1	knee	78	29.2200799505484
rat22	1	knee	79	29.1867226463991
rat22	1	knee	81	28.9931624689865
rat22	1	ankle	3	83.8419467471375
rat22	1	ankle	6	57.9416939583959
rat22	1	ankle	7	81.6169881687279
rat22	1	ankle	13	87.0800254057113
rat22	1	ankle	14	77.2689814237803
rat22	1	ankle	15	81.9226831464644
rat22	1	ankle	16	70.6663989087037
rat22	1	ankle	18	81.9065245904777
rat22	1	ankle	19	75.9126380001608
rat22	1	ankle	20	77.8706056592747
rat22	1	ankle	21	74.2671608401128
rat22	1	ankle	22	73.2122299149507
rat22	1	ankle	23	77.4398280126773
rat22	1	ankle	24	81.6277769817931
rat22	1	ankle	25	77.5912008730766
rat22	1	ankle	26	89.6205713626677
rat22	1	ankle	27	81.4332735787687
rat22	1	ankle	28	80.4200088158052
rat22	1	ankle	29	72.7166465865809
rat22	1	ankle	30	82.4531786319798
rat22	1	ankle	31	78.7972989066194
rat22	1	ankle	32	76.1917068247784
rat22	1	ankle	33	74.0617097176743
rat22	1	ankle	34	82.56595445387
rat22	1	ankle	38	95.8447912214615
rat22	1	ankle	39	80.7043398151907
rat22	1	ankle	41	79.8163057438127
rat22	1	ankle	42	90.5299259677351
rat22	1	ankle	43	75.3576316801979
rat22	1	ankle	44	88.5813681411763
rat22	1	ankle	45	74.8148991121512
rat22	1	ankle	46	78.3272039195578
rat22	1	ankle	49	69.6361823284411
rat22	1	ankle	51	72.0728635746632
rat22	1	ankle	52	78.8510288350611
rat22	1	ankle	53	85.9756416026895
rat22	1	ankle	54	87.4473478610709
rat22	1	ankle	55	79.643557599107
rat22	1	ankle	56	75.9819018742254
rat22	1	ankle	57	83.4915076695511
rat22	1	ankle	59	90.0205767511428
rat22	1	ankle	60	87.8413723610745
rat22	1	ankle	61	79.8363570971088
rat22	1	ankle	63	89.2514753876339
rat22	1	ankle	64	64.035104163914
rat22	1	ankle	65	75.9649712383919
rat22	1	ankle	66	78.8087103514225
rat22	1	ankle	67	78.5070181079247
rat22	1	ankle	68	73.753060613473
rat22	1	ankle	69	75.3849860723978
rat22	1	ankle	70	74.3500229861939
rat22	1	ankle	71	73.3269425794844
rat22	1	ankle	72	73.4238264189282
rat22	1	ankle	75	74.9676849422229
rat22	1	ankle	76	78.1382400670118
rat22	1	ankle	78	73.1099713987255
rat22	1	ankle	79	78.6449052494946
rat22	1	ankle	81	79.1689104574529
rat22	45	hip	1	46.1415138619431
rat22	45	hip	2	52.3719078011612
rat22	45	hip	5	44.8581578050141
rat22	45	hip	6	46.6139610673423
rat22	45	hip	9	43.851028124805
rat22	45	hip	10	39.1412126168877
rat22	45	hip	11	42.0448258308901
rat22	45	hip	12	48.8829474413651
rat22	45	hip	13	49.7321966056698
rat22	45	hip	14	43.2941775908684
rat22	45	hip	15	42.7097612640471
rat22	45	hip	17	42.8375963394672
rat22	45	hip	18	41.9808726306894
rat22	45	hip	19	42.3604207059016
rat22	45	hip	20	40.0507600090127
rat22	45	hip	21	43.5473896992521
rat22	45	hip	22	42.7038369301512
rat22	45	hip	23	42.669531151494
rat22	45	hip	24	44.0599987733741
rat22	45	hip	25	45.367219247627
rat22	45	hip	26	48.852396644149
rat22	45	hip	27	41.2654858413369
rat22	45	hip	28	43.3896371427375
rat22	45	hip	29	44.3354565475976
rat22	45	hip	30	43.7095795583189
rat22	45	hip	31	50.8022434408687
rat22	45	hip	33	40.1634437356478
rat22	45	hip	34	44.5683324477153
rat22	45	hip	35	41.2543451290259
rat22	45	hip	36	41.6236359163282
rat22	45	hip	37	43.8381530083717
rat22	45	hip	38	42.9390165400766
rat22	45	hip	39	46.4419940461948
rat22	45	hip	40	48.6691831202146
rat22	45	hip	41	41.439388846117
rat22	45	hip	42	47.5871599716531
rat22	45	hip	43	45.707724193945
rat22	45	hip	44	44.6392217797877
rat22	45	hip	46	57.6744907956076
rat22	45	hip	50	44.7539867206158
rat22	45	hip	51	42.5277235245283
rat22	45	hip	54	42.0361914939263
rat22	45	hip	55	49.50396327114
rat22	45	hip	56	51.6587780920235
rat22	45	hip	57	47.6214352839843
rat22	45	hip	58	48.1150033389242
rat22	45	hip	59	44.9528608053948
rat22	45	hip	60	44.4480164318573
rat22	45	hip	62	46.5709578311828
rat22	45	hip	63	46.861856962075
rat22	45	hip	64	46.6749409776526
rat22	45	hip	65	43.3947569721782
rat22	45	hip	66	44.6598879902578
rat22	45	knee	1	39.9365199715299
rat22	45	knee	2	40.9514804043637
rat22	45	knee	5	39.7163278162365
rat22	45	knee	6	33.6575258190684
rat22	45	knee	9	39.2369821364469
rat22	45	knee	10	35.736668420357
rat22	45	knee	11	37.4742193982291
rat22	45	knee	12	36.2317402183848
rat22	45	knee	13	38.2915295268855
rat22	45	knee	14	37.1533808597871
rat22	45	knee	15	36.1560587203233
rat22	45	knee	17	40.2870137393456
rat22	45	knee	18	34.5062946046543
rat22	45	knee	19	34.3030927943538
rat22	45	knee	20	35.695777538771
rat22	45	knee	21	39.0738623128032
rat22	45	knee	22	33.7265937012971
rat22	45	knee	23	38.1391897579662
rat22	45	knee	24	32.5216594423188
rat22	45	knee	25	34.0134122669855
rat22	45	knee	26	38.6201289657091
rat22	45	knee	27	36.9608891796093
rat22	45	knee	28	37.2522369787871
rat22	45	knee	29	38.212078262458
rat22	45	knee	30	37.769399832109
rat22	45	knee	31	39.9165949736489
rat22	45	knee	33	33.9590974826421
rat22	45	knee	34	35.8868149290131
rat22	45	knee	35	37.651616814093
rat22	45	knee	36	37.2230760772391
rat22	45	knee	37	34.5815420585568
rat22	45	knee	38	35.4339079675751
rat22	45	knee	39	40.395504440665
rat22	45	knee	40	36.4575526482998
rat22	45	knee	41	36.3352156081668
rat22	45	knee	42	37.8607856325693
rat22	45	knee	43	33.5679933379424
rat22	45	knee	44	36.2004627948927
rat22	45	knee	46	45.5954750038927
rat22	45	knee	50	36.1822097231827
rat22	45	knee	51	36.6650626951737
rat22	45	knee	54	36.2725122046716
rat22	45	knee	55	35.3874371179849
rat22	45	knee	56	35.5351985761523
rat22	45	knee	57	37.390635629788
rat22	45	knee	58	38.5261838798593
rat22	45	knee	59	37.5216732749938
rat22	45	knee	60	36.0845961647227
rat22	45	knee	62	44.5269120470876
rat22	45	knee	63	33.2867522060563
rat22	45	knee	64	35.6286728854035
rat22	45	knee	65	35.9415355794457
rat22	45	knee	66	38.7560290130512
rat22	45	ankle	1	65.9553197230257
rat22	45	ankle	2	75.2129577411472
rat22	45	ankle	5	66.3102761811503
rat22	45	ankle	6	64.1977730373008
rat22	45	ankle	9	49.567500884251
rat22	45	ankle	10	61.248921363067
rat22	45	ankle	11	67.4502609298836
rat22	45	ankle	12	62.3311171004059
rat22	45	ankle	14	65.5144732682871
rat22	45	ankle	15	59.2531967624293
rat22	45	ankle	17	69.6823467461888
rat22	45	ankle	18	61.4492699187158
rat22	45	ankle	19	64.7252325342378
rat22	45	ankle	20	65.4135697259936
rat22	45	ankle	21	66.6397449046365
rat22	45	ankle	22	60.4061132541225
rat22	45	ankle	23	66.1060357800221
rat22	45	ankle	24	59.3183955870919
rat22	45	ankle	25	60.0895857630843
rat22	45	ankle	26	70.0392751968546
rat22	45	ankle	27	55.2698173476793
rat22	45	ankle	28	60.89070054286
rat22	45	ankle	29	51.8545519847093
rat22	45	ankle	30	60.9930040079036
rat22	45	ankle	31	68.8917575006835
rat22	45	ankle	33	67.2618058136775
rat22	45	ankle	34	60.2127110087411
rat22	45	ankle	35	57.4496438118996
rat22	45	ankle	36	56.4693189385206
rat22	45	ankle	37	71.2434575425943
rat22	45	ankle	38	70.2428413264583
rat22	45	ankle	39	62.2583419655946
rat22	45	ankle	40	67.9802325963912
rat22	45	ankle	41	55.1139563926266
rat22	45	ankle	42	62.1931988446128
rat22	45	ankle	43	66.2195658496699
rat22	45	ankle	44	72.431899615607
rat22	45	ankle	50	63.7848326207459
rat22	45	ankle	51	62.8911381179856
rat22	45	ankle	54	67.7020897639071
rat22	45	ankle	55	66.8325055173564
rat22	45	ankle	56	71.5680683228304
rat22	45	ankle	57	67.424791282315
rat22	45	ankle	58	67.9762584661849
rat22	45	ankle	59	60.4106766461407
rat22	45	ankle	60	64.9620315098167
rat22	45	ankle	62	62.5022715596509
rat22	45	ankle	63	59.6711125714361
rat22	45	ankle	64	62.2393846490667
rat22	45	ankle	65	59.2335411056213
rat22	45	ankle	66	56.1231195494796
rat24	-1	hip	1	56.503254071604
rat24	-1	hip	2	52.7049777087345
rat24	-1	hip	3	52.0454649968344
rat24	-1	hip	4	58.5466989896212
rat24	-1	hip	5	58.3128996332925
rat24	-1	hip	6	43.0084903083803
rat24	-1	hip	7	48.527939975381
rat24	-1	hip	8	41.9110902233958
rat24	-1	hip	9	34.5621583250535
rat24	-1	hip	10	46.170618706089
rat24	-1	hip	12	46.7053305094244
rat24	-1	hip	14	46.469434075648
rat24	-1	hip	15	54.9953028684666
rat24	-1	hip	16	34.4448041178873
rat24	-1	hip	17	43.0106718144639
rat24	-1	hip	18	38.4909666647471
rat24	-1	hip	22	58.8555206144843
rat24	-1	hip	27	58.2651360139135
rat24	-1	hip	29	45.504592084591
rat24	-1	hip	30	50.1305712355634
rat24	-1	hip	32	68.4672339281388
rat24	-1	hip	33	50.2111013306366
rat24	-1	hip	38	55.7631778129893
rat24	-1	hip	40	68.7146057765882
rat24	-1	hip	52	57.5108203152734
rat24	-1	hip	53	58.4515824337828
rat24	-1	hip	56	49.0931288164011
rat24	-1	hip	63	55.461883131879
rat24	-1	hip	71	51.8081888229727
rat24	-1	hip	73	63.9305569278763
rat24	-1	hip	74	58.1483432174746
rat24	-1	hip	77	59.41347147978
rat24	-1	hip	84	49.3680231411576
rat24	-1	hip	85	55.5169630399783
rat24	-1	hip	86	39.5374280354568
rat24	-1	hip	87	43.6616256254225
rat24	-1	hip	98	62.003529017013
rat24	-1	hip	110	55.5120244151611
rat24	-1	knee	1	35.5947972969719
rat24	-1	knee	2	37.1334135714765
rat24	-1	knee	3	36.6019104995721
rat24	-1	knee	4	43.7512605461095
rat24	-1	knee	5	38.2599018851778
rat24	-1	knee	6	35.6788378606931
rat24	-1	knee	7	34.8554714507591
rat24	-1	knee	8	42.2510837482138
rat24	-1	knee	9	36.4276105002913
rat24	-1	knee	10	35.8900255429417
rat24	-1	knee	12	36.6187865928634
rat24	-1	knee	14	36.7123190644535
rat24	-1	knee	15	38.1475657100185
rat24	-1	knee	16	39.7208506765807
rat24	-1	knee	17	38.9329606764222
rat24	-1	knee	18	41.3463593721418
rat24	-1	knee	22	36.4452403942539
rat24	-1	knee	27	44.564086105145
rat24	-1	knee	29	35.5422020481856
rat24	-1	knee	30	32.809140985076
rat24	-1	knee	32	53.3945459271313
rat24	-1	knee	33	33.2535432747248
rat24	-1	knee	38	40.0488203956225
rat24	-1	knee	40	51.7420072810291
rat24	-1	knee	52	41.3116360972008
rat24	-1	knee	53	42.4768680018163
rat24	-1	knee	56	35.1361717005494
rat24	-1	knee	63	37.6586450861224
rat24	-1	knee	71	35.9374577032797
rat24	-1	knee	73	55.1224889503377
rat24	-1	knee	74	41.056063690739
rat24	-1	knee	77	42.8760576313641
rat24	-1	knee	84	38.7494295750655
rat24	-1	knee	85	39.9839405633651
rat24	-1	knee	86	44.0884596846217
rat24	-1	knee	87	33.9249131985634
rat24	-1	knee	98	48.2189408555028
rat24	-1	knee	110	38.044431058341
rat24	-1	ankle	1	58.5685594911742
rat24	-1	ankle	2	75.1651683588038
rat24	-1	ankle	3	71.1169989714936
rat24	-1	ankle	4	76.0713835152499
rat24	-1	ankle	5	70.7567764791292
rat24	-1	ankle	6	58.8517013973353
rat24	-1	ankle	7	49.2557664363597
rat24	-1	ankle	8	57.9304395650824
rat24	-1	ankle	9	54.5941040923067
rat24	-1	ankle	10	48.2152790902055
rat24	-1	ankle	12	52.2672909417255
rat24	-1	ankle	14	57.907008383074
rat24	-1	ankle	15	67.0005103295805
rat24	-1	ankle	16	42.771698191601
rat24	-1	ankle	17	52.4171933272218
rat24	-1	ankle	18	44.7544316742235
rat24	-1	ankle	22	66.6985812560156
rat24	-1	ankle	27	66.1560780954198
rat24	-1	ankle	29	53.2733733437102
rat24	-1	ankle	33	56.1387816964343
rat24	-1	ankle	38	55.5483120813093
rat24	-1	ankle	53	68.3968179668281
rat24	-1	ankle	56	49.4964162816865
rat24	-1	ankle	63	67.4893648639818
rat24	-1	ankle	71	57.9844671525013
rat24	-1	ankle	74	71.3298862694262
rat24	-1	ankle	77	72.7345867424803
rat24	-1	ankle	84	56.9845558314663
rat24	-1	ankle	85	67.4798833286335
rat24	-1	ankle	86	47.4242801782183
rat24	-1	ankle	87	48.5012593953197
rat24	-1	ankle	110	70.2353427746
rat24	1	hip	2	35.6936891152773
rat24	1	hip	3	34.9907621071767
rat24	1	hip	4	49.3018915753692
rat24	1	hip	5	37.3420894302701
rat24	1	hip	6	40.9858602533419
rat24	1	hip	7	31.8808358670017
rat24	1	hip	8	32.4065389698109
rat24	1	hip	11	37.3288970747486
rat24	1	hip	12	36.2009345400116
rat24	1	hip	14	41.481058390356
rat24	1	hip	15	33.1708502897221
rat24	1	hip	16	35.6763157413203
rat24	1	hip	34	31.7088534583689
rat24	1	hip	35	28.0556997356842
rat24	1	hip	42	29.9209744512016
rat24	1	hip	44	34.546658603094
rat24	1	hip	46	30.6988604710888
rat24	1	hip	49	37.6833130327488
rat24	1	hip	50	29.1183699420638
rat24	1	hip	53	38.072435431694
rat24	1	hip	54	32.944892800778
rat24	1	hip	55	30.7210283781213
rat24	1	hip	56	35.2753056150604
rat24	1	hip	76	32.9058988257064
rat24	1	hip	79	31.7029096182296
rat24	1	hip	80	28.7518563379387
rat24	1	hip	81	35.1293058628156
rat24	1	hip	82	28.1402893916871
rat24	1	hip	83	37.9221384943983
rat24	1	hip	84	32.2713955158681
rat24	1	hip	85	32.3776536492459
rat24	1	hip	86	35.8885663428373
rat24	1	hip	87	29.1314031786585
rat24	1	hip	88	38.4892392512303
rat24	1	hip	115	32.0439128319632
rat24	1	hip	118	36.0621867088934
rat24	1	hip	120	29.4473133280615
rat24	1	hip	123	31.6763362886306
rat24	1	hip	126	32.0812297922301
rat24	1	hip	147	33.9681638158193
rat24	1	hip	149	28.5257212783605
rat24	1	hip	151	32.7435427817235
rat24	1	hip	152	32.6692415027398
rat24	1	hip	153	32.4780502453781
rat24	1	knee	2	24.1953671705936
rat24	1	knee	3	24.4918908059063
rat24	1	knee	4	25.043290897944
rat24	1	knee	5	19.9382034205879
rat24	1	knee	6	18.3863124682768
rat24	1	knee	7	17.9982212933618
rat24	1	knee	8	16.8860927131489
rat24	1	knee	11	14.7130656617596
rat24	1	knee	12	18.3842200083953
rat24	1	knee	14	19.5677561806997
rat24	1	knee	15	14.9810844881336
rat24	1	knee	16	16.4231056579316
rat24	1	knee	34	16.5943826940126
rat24	1	knee	35	10.5816176176657
rat24	1	knee	42	20.1455880478067
rat24	1	knee	44	20.9083074564469
rat24	1	knee	46	18.7189272098513
rat24	1	knee	49	22.2501674389989
rat24	1	knee	50	26.736872773183
rat24	1	knee	53	19.7429416226679
rat24	1	knee	54	17.6786458189518
rat24	1	knee	55	18.842614748847
rat24	1	knee	56	17.7449249369724
rat24	1	knee	76	20.7845044863013
rat24	1	knee	79	18.4609881197196
rat24	1	knee	80	17.86010965202
rat24	1	knee	81	26.926807577784
rat24	1	knee	82	26.6355318468644
rat24	1	knee	83	21.5331631017113
rat24	1	knee	84	27.5674606911085
rat24	1	knee	85	20.4085356515654
rat24	1	knee	86	19.3197571413512
rat24	1	knee	87	19.728537625642
rat24	1	knee	88	18.016451152895
rat24	1	knee	115	22.3691734125978
rat24	1	knee	118	19.497831462718
rat24	1	knee	120	19.6120908046667
rat24	1	knee	123	18.3263259722132
rat24	1	knee	126	18.5552631058758
rat24	1	knee	147	18.085694093159
rat24	1	knee	149	19.3841211315315
rat24	1	knee	151	20.2152688970614
rat24	1	knee	152	17.6907239893085
rat24	1	knee	153	17.8846745879643
rat24	9	hip	4	35.0743306148126
rat24	9	hip	5	38.4771278517619
rat24	9	hip	6	43.0256305796326
rat24	9	hip	7	47.7645536233701
rat24	9	hip	8	43.6262273245917
rat24	9	hip	9	30.1053318324194
rat24	9	hip	10	35.3607426084898
rat24	9	hip	11	32.5595417802585
rat24	9	hip	15	46.0493577049156
rat24	9	hip	18	42.3704728471019
rat24	9	hip	19	44.2311686099485
rat24	9	hip	20	48.9170694999167
rat24	9	hip	21	33.6435620308823
rat24	9	hip	23	42.3691412441403
rat24	9	hip	24	48.2424182674863
rat24	9	hip	27	37.087354182688
rat24	9	hip	29	36.8513225087733
rat24	9	hip	31	28.5566290306948
rat24	9	hip	32	33.1730059562503
rat24	9	hip	33	40.8088329956587
rat24	9	hip	34	42.4477695081357
rat24	9	hip	35	42.0324866693301
rat24	9	hip	38	43.9985316176764
rat24	9	hip	40	38.5284233055373
rat24	9	hip	45	31.6110519301652
rat24	9	hip	46	41.4323644588234
rat24	9	hip	47	40.4241941922898
rat24	9	hip	48	42.4135437776575
rat24	9	hip	49	40.8467019008956
rat24	9	hip	52	35.3806080400712
rat24	9	hip	53	37.4523405984578
rat24	9	hip	54	33.8613500274701
rat24	9	hip	55	35.0170327941981
rat24	9	hip	56	39.9940110363945
rat24	9	hip	59	31.8599979829117
rat24	9	hip	60	35.4437378529332
rat24	9	hip	61	35.6700748426851
rat24	9	hip	62	39.3713837100686
rat24	9	hip	63	35.3637551280174
rat24	9	hip	64	35.4444413034854
rat24	9	hip	65	23.9939449820073
rat24	9	hip	66	50.2449216976046
rat24	9	hip	68	53.8480509708806
rat24	9	hip	69	38.289822962399
rat24	9	hip	70	37.2529634255562
rat24	9	hip	72	37.7242952639378
rat24	9	hip	73	33.2808442342089
rat24	9	hip	75	47.5932329619304
rat24	9	hip	76	42.8386388240799
rat24	9	hip	77	34.7635073195782
rat24	9	hip	78	37.5114163019487
rat24	9	hip	79	34.9829015921276
rat24	9	hip	81	42.9498693326345
rat24	9	hip	83	40.7754559315481
rat24	9	hip	87	42.4060772032988
rat24	9	hip	89	40.6470246592181
rat24	9	hip	90	45.5471124104704
rat24	9	hip	91	29.5775349235004
rat24	9	hip	94	49.0205728341825
rat24	9	hip	96	36.6392952578551
rat24	9	hip	99	46.8716050964898
rat24	9	hip	100	36.1571521599375
rat24	9	hip	103	36.4786461971806
rat24	9	hip	104	45.390856236695
rat24	9	hip	105	46.7574028352062
rat24	9	hip	106	36.6708866136982
rat24	9	hip	115	37.750056198318
rat24	9	hip	116	43.1186888456747
rat24	9	hip	122	39.7036954662739
rat24	9	hip	124	39.7144455576747
rat24	9	knee	4	31.405348265062
rat24	9	knee	5	37.5948774122377
rat24	9	knee	6	31.2219165971744
rat24	9	knee	7	32.7654010150822
rat24	9	knee	8	30.1128400489223
rat24	9	knee	9	35.1752498036373
rat24	9	knee	10	28.2659133704688
rat24	9	knee	11	34.4757419524044
rat24	9	knee	15	33.6352165146755
rat24	9	knee	18	37.6349193969454
rat24	9	knee	19	37.1422051920183
rat24	9	knee	20	39.1925575532188
rat24	9	knee	21	45.1770453274648
rat24	9	knee	23	32.5630569736
rat24	9	knee	24	37.2193859589695
rat24	9	knee	26	41.7229565063861
rat24	9	knee	27	28.8943811311369
rat24	9	knee	29	35.7361251763597
rat24	9	knee	31	34.8217159964697
rat24	9	knee	32	34.1942632998653
rat24	9	knee	33	36.0275252140944
rat24	9	knee	34	35.5101139328435
rat24	9	knee	35	35.0376052774813
rat24	9	knee	38	34.2991060112221
rat24	9	knee	40	31.1305507463175
rat24	9	knee	45	39.9245553483206
rat24	9	knee	46	43.1874044389107
rat24	9	knee	47	31.2238914142098
rat24	9	knee	48	37.2876453819963
rat24	9	knee	49	33.371288412356
rat24	9	knee	52	27.1657741858854
rat24	9	knee	53	35.399586049546
rat24	9	knee	54	31.2818918414779
rat24	9	knee	55	37.1324010463514
rat24	9	knee	56	27.6676857983699
rat24	9	knee	59	40.1500765382459
rat24	9	knee	60	29.7136594833743
rat24	9	knee	61	32.77679995712
rat24	9	knee	62	37.0914550009216
rat24	9	knee	63	27.9860679627915
rat24	9	knee	64	35.2162717186912
rat24	9	knee	65	38.1309424407055
rat24	9	knee	66	46.5572883524314
rat24	9	knee	68	46.1695309270306
rat24	9	knee	69	41.5316703858017
rat24	9	knee	70	28.8148434106598
rat24	9	knee	72	36.6917265856592
rat24	9	knee	73	38.5388261492792
rat24	9	knee	75	38.1952161863844
rat24	9	knee	76	29.4250968116687
rat24	9	knee	77	32.1179984171138
rat24	9	knee	78	32.7981945473529
rat24	9	knee	79	27.6281108243782
rat24	9	knee	81	34.3692512908943
rat24	9	knee	83	39.9317209724202
rat24	9	knee	87	35.3265517451909
rat24	9	knee	89	32.887634706452
rat24	9	knee	90	34.1179789659723
rat24	9	knee	91	38.462936495435
rat24	9	knee	93	43.4755804801287
rat24	9	knee	94	45.7856413800351
rat24	9	knee	96	30.850874865658
rat24	9	knee	99	34.3350264032735
rat24	9	knee	100	37.8947557043782
rat24	9	knee	103	33.0896827501382
rat24	9	knee	104	35.3916816938786
rat24	9	knee	105	31.3651702132376
rat24	9	knee	106	41.2692623795387
rat24	9	knee	115	31.2418879414407
rat24	9	knee	116	32.6279447516216
rat24	9	knee	122	32.090294848293
rat24	9	knee	124	33.3590655431717
rat24	9	ankle	4	52.9617330617782
rat24	9	ankle	5	51.4612681799413
rat24	9	ankle	6	67.1278063876755
rat24	9	ankle	9	49.4905580577319
rat24	9	ankle	10	57.2683933278323
rat24	9	ankle	11	52.6043936724653
rat24	9	ankle	15	64.1250873033038
rat24	9	ankle	18	50.884073890465
rat24	9	ankle	19	56.0930597042155
rat24	9	ankle	21	40.5660410697319
rat24	9	ankle	23	65.2793539539971
rat24	9	ankle	24	62.6678090498698
rat24	9	ankle	26	33.5362722513658
rat24	9	ankle	27	51.9145560205048
rat24	9	ankle	29	60.177046924326
rat24	9	ankle	33	58.415185636217
rat24	9	ankle	34	57.0105736019906
rat24	9	ankle	35	57.1484679724874
rat24	9	ankle	38	64.9579222647929
rat24	9	ankle	40	54.0356960306215
rat24	9	ankle	45	40.4037073674961
rat24	9	ankle	46	64.5836439053313
rat24	9	ankle	47	56.4901216108743
rat24	9	ankle	48	57.8888068212838
rat24	9	ankle	49	61.3534361404936
rat24	9	ankle	52	47.401787704117
rat24	9	ankle	53	61.5284142749912
rat24	9	ankle	54	49.440697225483
rat24	9	ankle	55	50.0602776799016
rat24	9	ankle	56	64.1537517838401
rat24	9	ankle	59	37.1638309960541
rat24	9	ankle	61	53.3768584435887
rat24	9	ankle	62	44.6623821197867
rat24	9	ankle	63	56.298764387608
rat24	9	ankle	65	35.7651150248304
rat24	9	ankle	66	69.9958677286932
rat24	9	ankle	68	70.4397705637115
rat24	9	ankle	69	66.1615925920492
rat24	9	ankle	70	81.7148055731601
rat24	9	ankle	72	49.1310939190598
rat24	9	ankle	73	50.9958376029826
rat24	9	ankle	76	68.0646231377952
rat24	9	ankle	77	60.5407936703867
rat24	9	ankle	78	65.7136957599682
rat24	9	ankle	79	61.1623562351938
rat24	9	ankle	81	56.2927540375114
rat24	9	ankle	83	60.4061055882744
rat24	9	ankle	87	60.3035266653322
rat24	9	ankle	89	58.9715154884563
rat24	9	ankle	90	62.1201655222736
rat24	9	ankle	91	36.2630709427216
rat24	9	ankle	93	30.7133908647706
rat24	9	ankle	94	68.3451668965075
rat24	9	ankle	96	56.8186136016382
rat24	9	ankle	99	68.8674774923536
rat24	9	ankle	100	73.9003769242501
rat24	9	ankle	103	48.798656505303
rat24	9	ankle	104	61.8555001602293
rat24	9	ankle	105	60.4116680748725
rat24	9	ankle	106	62.1559024564684
rat24	9	ankle	115	57.703485387537
rat24	9	ankle	116	58.4358163133227
rat24	9	ankle	124	56.625978788831
rat24	45	hip	1	40.7084670097391
rat24	45	hip	2	43.8564963053752
rat24	45	hip	3	52.7283931323801
rat24	45	hip	4	45.7839763786438
rat24	45	hip	5	41.8445120269935
rat24	45	hip	6	51.013144974112
rat24	45	hip	7	46.2219400003742
rat24	45	hip	8	46.9331179296745
rat24	45	hip	9	52.7760025032424
rat24	45	hip	10	40.5386329846308
rat24	45	hip	11	46.0699964188414
rat24	45	hip	12	52.3869721467025
rat24	45	hip	14	55.3735051669808
rat24	45	hip	15	37.2451796577873
rat24	45	hip	16	39.5312981334575
rat24	45	hip	17	41.9206491228657
rat24	45	hip	18	43.0390396475525
rat24	45	hip	19	48.4299296335176
rat24	45	hip	21	37.3038587950915
rat24	45	hip	22	47.8697791441415
rat24	45	hip	23	41.866054832876
rat24	45	hip	24	32.3860403503176
rat24	45	hip	25	49.4093799501099
rat24	45	hip	26	41.4933253286793
rat24	45	hip	27	48.6701284781427
rat24	45	hip	28	37.7189699495006
rat24	45	hip	29	42.4230525348759
rat24	45	hip	30	43.3002533139509
rat24	45	hip	31	49.7518890132728
rat24	45	hip	32	42.2882980816726
rat24	45	hip	33	42.1507557050845
rat24	45	hip	34	47.4766428153386
rat24	45	hip	35	40.9516768408415
rat24	45	hip	36	38.7202362600081
rat24	45	hip	37	40.4790167898097
rat24	45	hip	38	40.5127921785448
rat24	45	hip	39	31.4299024599328
rat24	45	hip	40	24.8128858054787
rat24	45	hip	41	40.6822604580209
rat24	45	hip	42	44.4061398747344
rat24	45	hip	43	48.9945040113529
rat24	45	hip	44	33.6610764175073
rat24	45	hip	45	46.7097789312375
rat24	45	hip	46	45.1796998015211
rat24	45	hip	47	34.8831552538313
rat24	45	hip	48	37.8936579686618
rat24	45	hip	49	42.0268976183364
rat24	45	hip	50	32.4820287160233
rat24	45	hip	51	42.1667388849135
rat24	45	hip	52	39.0789510143026
rat24	45	hip	53	38.5654300116549
rat24	45	hip	54	44.8823466464574
rat24	45	hip	55	35.9810978800043
rat24	45	hip	56	41.9730941530243
rat24	45	hip	57	48.0159989342663
rat24	45	hip	58	40.7889454815088
rat24	45	hip	59	44.9128665780515
rat24	45	hip	61	47.2480687911421
rat24	45	hip	62	40.0655619591182
rat24	45	hip	63	42.4475794756957
rat24	45	hip	64	37.4081466242662
rat24	45	hip	65	32.84146963221
rat24	45	hip	66	37.9238481417998
rat24	45	hip	67	38.1427125102255
rat24	45	hip	68	45.1407755886522
rat24	45	hip	70	56.8750242341792
rat24	45	hip	73	53.5889453421027
rat24	45	hip	75	45.4363469088732
rat24	45	hip	76	53.6558274926088
rat24	45	hip	77	49.1379923188683
rat24	45	hip	78	46.2523992808598
rat24	45	hip	79	48.8136756180132
rat24	45	hip	80	40.0882056252105
rat24	45	hip	82	47.8446556933184
rat24	45	hip	85	45.0109021247403
rat24	45	hip	86	50.0098099198688
rat24	45	hip	88	47.442337528119
rat24	45	hip	89	51.6428050762853
rat24	45	hip	92	50.4021847858634
rat24	45	hip	93	36.5244983417338
rat24	45	hip	94	31.907286584063
rat24	45	hip	95	18.9422026925359
rat24	45	hip	96	31.5419155871726
rat24	45	hip	97	47.4694789759446
rat24	45	hip	98	50.4317707047953
rat24	45	hip	99	40.2879229455536
rat24	45	hip	100	48.4099780464551
rat24	45	hip	103	50.2612881316554
rat24	45	hip	105	41.8300697755443
rat24	45	hip	106	45.6728369583059
rat24	45	hip	107	47.3195126657627
rat24	45	hip	108	49.5151515857451
rat24	45	hip	109	39.9789267220552
rat24	45	hip	110	40.2211623310595
rat24	45	hip	111	43.3930801410752
rat24	45	hip	112	42.8201220785347
rat24	45	hip	113	43.0938562781762
rat24	45	hip	114	44.9086934521477
rat24	45	hip	115	47.1960149075946
rat24	45	hip	117	38.8912811211925
rat24	45	hip	118	48.3234832734833
rat24	45	hip	119	43.1463295330243
rat24	45	hip	120	45.8880003635469
rat24	45	hip	121	47.816696415728
rat24	45	hip	122	42.6914863812425
rat24	45	hip	123	45.6766677088541
rat24	45	hip	124	47.2013426684
rat24	45	hip	125	47.7304716888756
rat24	45	hip	128	44.9445801600368
rat24	45	hip	129	46.32068314365
rat24	45	hip	130	43.296076179041
rat24	45	hip	131	41.7131551943234
rat24	45	hip	132	43.8334907039496
rat24	45	hip	133	42.4423845564022
rat24	45	hip	134	41.4300493582453
rat24	45	hip	135	41.3993263844468
rat24	45	hip	136	43.216980704175
rat24	45	hip	137	45.1905202954354
rat24	45	hip	138	40.8882925535212
rat24	45	hip	139	42.4788852068538
rat24	45	hip	140	41.7384453340604
rat24	45	hip	141	42.490203594215
rat24	45	hip	145	49.4048930788348
rat24	45	hip	146	39.6271829675411
rat24	45	hip	147	42.0408457584296
rat24	45	hip	148	47.1971334155495
rat24	45	hip	149	40.4039831356323
rat24	45	hip	150	41.4252750236425
rat24	45	hip	152	43.6603565930066
rat24	45	hip	153	44.0300774197343
rat24	45	hip	154	42.0766983960188
rat24	45	hip	155	47.7417999977519
rat24	45	hip	157	45.2372589881806
rat24	45	hip	158	39.1073117398859
rat24	45	knee	1	39.7456713000794
rat24	45	knee	2	35.4555543289102
rat24	45	knee	3	37.400983487128
rat24	45	knee	4	36.768559534596
rat24	45	knee	5	31.5514590872237
rat24	45	knee	6	37.3948910282313
rat24	45	knee	7	39.3152715445921
rat24	45	knee	8	34.0485795747673
rat24	45	knee	9	36.7024311183574
rat24	45	knee	10	37.7586884488703
rat24	45	knee	11	35.9884404049378
rat24	45	knee	12	38.3348231254252
rat24	45	knee	14	36.6551836411406
rat24	45	knee	15	37.51357122196
rat24	45	knee	16	34.6093833967484
rat24	45	knee	17	35.1206379700141
rat24	45	knee	18	32.4286782638891
rat24	45	knee	19	36.3415394803915
rat24	45	knee	21	34.6772062484648
rat24	45	knee	22	35.9822671027405
rat24	45	knee	23	46.4683310850623
rat24	45	knee	24	42.0338559419649
rat24	45	knee	25	37.5937351873386
rat24	45	knee	26	30.5917847474179
rat24	45	knee	27	37.9473097367343
rat24	45	knee	28	39.324830718834
rat24	45	knee	29	39.0135142180477
rat24	45	knee	30	38.5708704432811
rat24	45	knee	31	37.535997806627
rat24	45	knee	32	37.0791625824924
rat24	45	knee	33	35.9314293795447
rat24	45	knee	34	37.5133931894324
rat24	45	knee	35	36.6130879290614
rat24	45	knee	36	35.8032248267041
rat24	45	knee	37	37.6459977494615
rat24	45	knee	38	38.7728467620502
rat24	45	knee	39	45.459990601672
rat24	45	knee	40	45.8569406407351
rat24	45	knee	41	36.6895664501829
rat24	45	knee	42	40.0486609888219
rat24	45	knee	43	38.398357679923
rat24	45	knee	44	44.4028003932168
rat24	45	knee	45	37.33446766229
rat24	45	knee	46	42.6378810050874
rat24	45	knee	47	43.1914771531515
rat24	45	knee	48	38.2312822844779
rat24	45	knee	49	38.0515762727642
rat24	45	knee	50	33.8751823848485
rat24	45	knee	51	35.764853475548
rat24	45	knee	52	43.1744549760491
rat24	45	knee	53	34.1814844895958
rat24	45	knee	54	37.9558626118745
rat24	45	knee	55	37.1741258920133
rat24	45	knee	56	35.5193720048394
rat24	45	knee	57	38.2894209603713
rat24	45	knee	58	38.7601453028439
rat24	45	knee	59	32.1399495645827
rat24	45	knee	61	38.5682363985802
rat24	45	knee	62	28.8855019907108
rat24	45	knee	63	36.8461434547149
rat24	45	knee	64	34.761361582085
rat24	45	knee	65	32.022364551927
rat24	45	knee	66	32.9834442764761
rat24	45	knee	67	32.4922222504723
rat24	45	knee	68	34.3740347286445
rat24	45	knee	70	51.7627565878309
rat24	45	knee	73	36.2457762460572
rat24	45	knee	75	35.5847761201905
rat24	45	knee	76	40.3656033094858
rat24	45	knee	77	35.6134628112617
rat24	45	knee	78	35.9094487422266
rat24	45	knee	79	38.5406855357758
rat24	45	knee	80	35.0773825432656
rat24	45	knee	82	34.4806943796572
rat24	45	knee	85	36.3249772267495
rat24	45	knee	86	35.268889905719
rat24	45	knee	88	35.7806849485299
rat24	45	knee	89	35.7043102799599
rat24	45	knee	92	39.0446915032401
rat24	45	knee	93	34.825488163426
rat24	45	knee	94	36.4466107986192
rat24	45	knee	95	22.5947003393006
rat24	45	knee	96	30.1767156966235
rat24	45	knee	97	36.7862000270922
rat24	45	knee	98	36.9236193338575
rat24	45	knee	99	36.0762388656167
rat24	45	knee	100	34.7392392831393
rat24	45	knee	103	37.7312877473219
rat24	45	knee	105	35.9885807627418
rat24	45	knee	106	37.6377725368648
rat24	45	knee	107	37.010022178379
rat24	45	knee	108	38.090188627773
rat24	45	knee	109	39.1619286574856
rat24	45	knee	110	38.2304566493354
rat24	45	knee	111	35.8770391200885
rat24	45	knee	112	37.0506350752265
rat24	45	knee	113	37.4863354951647
rat24	45	knee	114	37.8950278746504
rat24	45	knee	115	39.0384076618118
rat24	45	knee	117	29.4052237619135
rat24	45	knee	118	37.3528911228456
rat24	45	knee	119	35.7969407627483
rat24	45	knee	120	33.061987468993
rat24	45	knee	121	38.5350249295292
rat24	45	knee	122	36.9189069528372
rat24	45	knee	123	37.5596676587168
rat24	45	knee	124	35.2175041533676
rat24	45	knee	125	35.0139424065198
rat24	45	knee	128	34.978827957299
rat24	45	knee	129	37.2887672580505
rat24	45	knee	130	35.1914722014235
rat24	45	knee	131	37.7563386982384
rat24	45	knee	132	37.008070325315
rat24	45	knee	133	37.9395152883259
rat24	45	knee	134	36.4994321425113
rat24	45	knee	135	37.6240141124809
rat24	45	knee	136	36.5928857873895
rat24	45	knee	137	37.0128486094049
rat24	45	knee	138	35.4081760151866
rat24	45	knee	139	36.9237405517001
rat24	45	knee	140	35.8263486239921
rat24	45	knee	141	35.7483836084649
rat24	45	knee	145	34.6318753198026
rat24	45	knee	146	36.0949100169748
rat24	45	knee	147	35.74746749884
rat24	45	knee	148	37.1402422496356
rat24	45	knee	149	34.8344404188001
rat24	45	knee	150	36.8433544560291
rat24	45	knee	152	36.7305244853477
rat24	45	knee	153	36.0174129511919
rat24	45	knee	154	33.4756734284052
rat24	45	knee	155	32.695305867325
rat24	45	knee	157	35.3389239841089
rat24	45	knee	158	37.168772131336
rat24	45	ankle	1	67.7475532979519
rat24	45	ankle	2	67.5064211887364
rat24	45	ankle	3	78.3166987248869
rat24	45	ankle	4	71.319371447699
rat24	45	ankle	5	54.7744076265318
rat24	45	ankle	6	77.2950509091301
rat24	45	ankle	7	67.3682637882271
rat24	45	ankle	8	66.1641264829045
rat24	45	ankle	9	81.9784771971487
rat24	45	ankle	10	86.2260802929763
rat24	45	ankle	11	68.2482032623743
rat24	45	ankle	12	84.5886229807242
rat24	45	ankle	14	87.0449479263952
rat24	45	ankle	15	76.2803767768546
rat24	45	ankle	16	58.0008230261681
rat24	45	ankle	17	78.9730375459764
rat24	45	ankle	18	86.6263192112848
rat24	45	ankle	19	77.4069072192265
rat24	45	ankle	21	57.297468746723
rat24	45	ankle	22	72.1474910948494
rat24	45	ankle	23	63.2017230959152
rat24	45	ankle	24	53.9558159075629
rat24	45	ankle	25	63.9742847979253
rat24	45	ankle	27	74.8254301710113
rat24	45	ankle	28	75.0811296870636
rat24	45	ankle	29	73.0371381926225
rat24	45	ankle	30	75.3029323843076
rat24	45	ankle	31	80.4719718668437
rat24	45	ankle	32	69.8532600792767
rat24	45	ankle	33	67.9049918883489
rat24	45	ankle	34	80.0223275687664
rat24	45	ankle	35	70.8029376764713
rat24	45	ankle	36	65.3617998385537
rat24	45	ankle	37	64.6856460513294
rat24	45	ankle	38	69.0739170352118
rat24	45	ankle	39	53.0315239559653
rat24	45	ankle	40	43.206956358855
rat24	45	ankle	41	62.9567223964077
rat24	45	ankle	42	66.2720852070104
rat24	45	ankle	43	70.6994898840964
rat24	45	ankle	44	59.0263697254402
rat24	45	ankle	45	56.3596529637715
rat24	45	ankle	46	69.9875929814791
rat24	45	ankle	47	54.9284610609232
rat24	45	ankle	48	58.7435480505008
rat24	45	ankle	49	67.4404241154747
rat24	45	ankle	50	62.5236442403956
rat24	45	ankle	51	66.615630505169
rat24	45	ankle	52	60.3022694691793
rat24	45	ankle	53	65.8861730523191
rat24	45	ankle	54	74.549713808175
rat24	45	ankle	55	73.8996272264209
rat24	45	ankle	56	67.96040341421
rat24	45	ankle	57	73.9245874249163
rat24	45	ankle	58	79.171319088772
rat24	45	ankle	59	62.9183601309694
rat24	45	ankle	61	71.9747903915425
rat24	45	ankle	62	51.1588097514152
rat24	45	ankle	63	68.0405163456812
rat24	45	ankle	64	62.2853430008534
rat24	45	ankle	65	53.672786976687
rat24	45	ankle	66	63.1833492688374
rat24	45	ankle	67	63.4667154572156
rat24	45	ankle	68	61.1196313042302
rat24	45	ankle	73	75.4174700876182
rat24	45	ankle	75	61.8171334295649
rat24	45	ankle	76	72.7387122311536
rat24	45	ankle	77	73.819215070922
rat24	45	ankle	78	71.1254909754943
rat24	45	ankle	79	69.6326631375193
rat24	45	ankle	80	62.0890934358462
rat24	45	ankle	82	73.3972992984785
rat24	45	ankle	85	64.0851523192189
rat24	45	ankle	86	68.2542834609733
rat24	45	ankle	89	70.4737312847678
rat24	45	ankle	92	72.7763501740921
rat24	45	ankle	93	54.5123260935388
rat24	45	ankle	94	47.3395252822912
rat24	45	ankle	95	26.9307899505963
rat24	45	ankle	96	41.5956133042777
rat24	45	ankle	98	67.894522670046
rat24	45	ankle	99	67.3559976862037
rat24	45	ankle	100	69.9611567490966
rat24	45	ankle	103	72.2744212571121
rat24	45	ankle	105	55.2605702272121
rat24	45	ankle	106	60.3683154446167
rat24	45	ankle	107	63.2887935750529
rat24	45	ankle	108	70.2217310873529
rat24	45	ankle	109	68.1687702878812
rat24	45	ankle	110	62.6795484383875
rat24	45	ankle	111	62.8752337326064
rat24	45	ankle	112	65.4918922704428
rat24	45	ankle	113	65.9224741704641
rat24	45	ankle	114	68.1618974025268
rat24	45	ankle	115	68.3777809846674
rat24	45	ankle	117	55.0239259723265
rat24	45	ankle	118	71.3995677722973
rat24	45	ankle	119	67.3387991790059
rat24	45	ankle	120	69.0916708899877
rat24	45	ankle	121	73.4008356480045
rat24	45	ankle	122	66.7019368411657
rat24	45	ankle	123	71.9121943855301
rat24	45	ankle	124	75.0959057538164
rat24	45	ankle	125	69.9885756111911
rat24	45	ankle	128	68.1041268905204
rat24	45	ankle	129	70.2720400976088
rat24	45	ankle	130	62.7802273845262
rat24	45	ankle	131	63.4761807154547
rat24	45	ankle	132	64.0070952436654
rat24	45	ankle	133	67.7007315444781
rat24	45	ankle	134	62.2959031142309
rat24	45	ankle	135	67.4332232888857
rat24	45	ankle	136	68.5035336322541
rat24	45	ankle	137	70.5590437888827
rat24	45	ankle	138	59.5090745790105
rat24	45	ankle	139	65.6225907806733
rat24	45	ankle	140	63.0475639286259
rat24	45	ankle	141	67.6945299778971
rat24	45	ankle	145	74.7311674828291
rat24	45	ankle	146	60.4975358518643
rat24	45	ankle	147	61.8293476975145
rat24	45	ankle	148	65.7170512167554
rat24	45	ankle	149	53.5828266252299
rat24	45	ankle	150	64.0094646600679
rat24	45	ankle	152	68.4302479890552
rat24	45	ankle	153	69.7434617687152
rat24	45	ankle	154	57.7711779746821
rat24	45	ankle	155	70.2225702973276
rat24	45	ankle	157	61.4260325178024
rat24	45	ankle	158	68.0575695289042
rat25	-1	hip	1	45.2364100767667
rat25	-1	hip	2	50.5397618070375
rat25	-1	hip	3	46.8743707786692
rat25	-1	hip	4	41.9097468611057
rat25	-1	hip	5	52.3087973767321
rat25	-1	hip	6	52.6212137586012
rat25	-1	hip	7	55.3105238266366
rat25	-1	hip	8	59.1291976864937
rat25	-1	hip	10	41.7020232890581
rat25	-1	hip	11	47.6869412877091
rat25	-1	hip	12	51.6363312552089
rat25	-1	hip	13	50.6580999888931
rat25	-1	hip	14	43.4918137269779
rat25	-1	hip	16	44.5896382311945
rat25	-1	hip	17	51.9994255969614
rat25	-1	hip	19	45.9820940186416
rat25	-1	hip	20	51.2539663590596
rat25	-1	hip	21	51.8900523428661
rat25	-1	hip	22	35.6025623850786
rat25	-1	hip	23	41.3836204871422
rat25	-1	hip	24	42.5204333849762
rat25	-1	hip	26	55.7584043908337
rat25	-1	hip	27	58.4840272356703
rat25	-1	hip	28	42.615597501878
rat25	-1	hip	29	45.8774287103483
rat25	-1	hip	30	43.2343733130161
rat25	-1	hip	31	49.9521013869641
rat25	-1	hip	32	50.4990213541361
rat25	-1	hip	35	51.7385429405695
rat25	-1	hip	36	42.2000567293846
rat25	-1	hip	38	44.7663449018545
rat25	-1	hip	39	36.7004172833057
rat25	-1	hip	40	52.6124819466306
rat25	-1	hip	41	51.095828561708
rat25	-1	hip	42	45.8399131272769
rat25	-1	hip	43	52.7590327012322
rat25	-1	hip	44	55.2269264634499
rat25	-1	hip	46	46.9541236973231
rat25	-1	hip	48	59.20641441104
rat25	-1	hip	50	48.218308166967
rat25	-1	hip	53	47.8510726055395
rat25	-1	hip	55	46.1138690811175
rat25	-1	hip	56	50.016022674686
rat25	-1	hip	57	41.6922297288141
rat25	-1	hip	59	49.3603562832574
rat25	-1	hip	62	41.8761548922281
rat25	-1	hip	63	36.2232559659984
rat25	-1	hip	64	50.4664478266039
rat25	-1	hip	65	48.3009397878775
rat25	-1	hip	66	39.6587111641414
rat25	-1	hip	67	46.3546239586361
rat25	-1	hip	68	47.1802220683656
rat25	-1	hip	70	44.2268575653111
rat25	-1	hip	72	37.1541319077928
rat25	-1	hip	73	46.7919162660452
rat25	-1	hip	74	50.4350200757362
rat25	-1	hip	76	48.0415654876979
rat25	-1	hip	78	52.1821057469577
rat25	-1	hip	79	53.6311909281332
rat25	-1	hip	80	46.9403540985896
rat25	-1	hip	84	55.4705142285242
rat25	-1	hip	86	48.7890176995037
rat25	-1	hip	87	47.1901811025569
rat25	-1	hip	88	54.3635466620592
rat25	-1	hip	90	47.0529186150965
rat25	-1	hip	93	40.5236178012747
rat25	-1	hip	96	49.2853862669101
rat25	-1	hip	97	48.9120781995606
rat25	-1	hip	98	47.9591713454688
rat25	-1	hip	99	52.8885526550251
rat25	-1	hip	101	45.2354057470811
rat25	-1	hip	102	39.9238954930005
rat25	-1	knee	1	47.3116018938188
rat25	-1	knee	2	45.4151381865871
rat25	-1	knee	3	45.9678667304218
rat25	-1	knee	4	50.6367540997066
rat25	-1	knee	5	46.4551563902015
rat25	-1	knee	6	49.2711162374877
rat25	-1	knee	7	51.003131999374
rat25	-1	knee	8	46.1726281329556
rat25	-1	knee	10	44.4034089752274
rat25	-1	knee	11	44.3289570863934
rat25	-1	knee	12	44.6105498340032
rat25	-1	knee	13	47.8803567113479
rat25	-1	knee	14	37.4815154055024
rat25	-1	knee	16	53.89063228141
rat25	-1	knee	17	41.5471682904272
rat25	-1	knee	19	47.2851790873374
rat25	-1	knee	20	44.118556231684
rat25	-1	knee	21	47.6186608001407
rat25	-1	knee	22	54.6746493221768
rat25	-1	knee	23	42.8261324393903
rat25	-1	knee	24	50.9431555615285
rat25	-1	knee	26	45.4485050452021
rat25	-1	knee	27	49.1077506710723
rat25	-1	knee	28	48.6433719387554
rat25	-1	knee	29	42.768429015695
rat25	-1	knee	30	46.4604643913285
rat25	-1	knee	31	44.4091619965208
rat25	-1	knee	32	46.0577165076004
rat25	-1	knee	35	46.0440124501216
rat25	-1	knee	36	49.3141816549165
rat25	-1	knee	38	45.1523844913119
rat25	-1	knee	39	46.6038784987063
rat25	-1	knee	40	42.2483486981035
rat25	-1	knee	41	47.2668094577052
rat25	-1	knee	42	45.2252792691994
rat25	-1	knee	43	44.6737436109366
rat25	-1	knee	44	44.5209283568647
rat25	-1	knee	46	43.4375269119418
rat25	-1	knee	48	44.6744202088807
rat25	-1	knee	50	45.4295585386994
rat25	-1	knee	53	42.8238555241875
rat25	-1	knee	55	46.4650627218244
rat25	-1	knee	56	48.0786564635975
rat25	-1	knee	57	51.0245398248901
rat25	-1	knee	59	44.85347065043
rat25	-1	knee	62	40.3058801711011
rat25	-1	knee	63	48.6201033417517
rat25	-1	knee	64	43.906378536747
rat25	-1	knee	65	41.5140909749503
rat25	-1	knee	66	48.3974337526476
rat25	-1	knee	67	43.3879817503942
rat25	-1	knee	68	45.2786333970912
rat25	-1	knee	70	42.990179689149
rat25	-1	knee	72	48.7331392263161
rat25	-1	knee	73	41.1729383522891
rat25	-1	knee	74	47.5291812145087
rat25	-1	knee	76	46.4562307043586
rat25	-1	knee	78	50.4931930852232
rat25	-1	knee	79	53.4166117651003
rat25	-1	knee	80	46.6580705463146
rat25	-1	knee	84	46.6513021917896
rat25	-1	knee	86	41.2250327761109
rat25	-1	knee	87	41.2045263761308
rat25	-1	knee	88	44.5521307402705
rat25	-1	knee	90	48.8144638181531
rat25	-1	knee	93	47.8563578477821
rat25	-1	knee	96	47.7104959203532
rat25	-1	knee	97	56.078719303441
rat25	-1	knee	98	40.9116762981637
rat25	-1	knee	99	43.1043005609178
rat25	-1	knee	101	42.3705475915246
rat25	-1	knee	102	47.7919862894012
rat25	-1	ankle	1	52.7971568020037
rat25	-1	ankle	2	69.8335476228303
rat25	-1	ankle	3	70.0481106807425
rat25	-1	ankle	4	56.7895898377521
rat25	-1	ankle	5	51.0205582715309
rat25	-1	ankle	7	58.5454751222981
rat25	-1	ankle	8	83.141237875181
rat25	-1	ankle	11	58.1190111220719
rat25	-1	ankle	12	70.590764245885
rat25	-1	ankle	13	76.2697394733135
rat25	-1	ankle	14	66.5200357150052
rat25	-1	ankle	16	51.3422140263466
rat25	-1	ankle	17	72.9279388855412
rat25	-1	ankle	20	71.0847494131169
rat25	-1	ankle	22	46.0926264529519
rat25	-1	ankle	23	40.1372613408503
rat25	-1	ankle	24	56.298112841318
rat25	-1	ankle	26	77.5956497710352
rat25	-1	ankle	27	84.2701361945611
rat25	-1	ankle	31	61.3790053424718
rat25	-1	ankle	32	77.4288325268291
rat25	-1	ankle	35	78.8006325109406
rat25	-1	ankle	36	59.4877778422692
rat25	-1	ankle	39	52.7129404302981
rat25	-1	ankle	40	66.1058226277056
rat25	-1	ankle	42	57.663639285366
rat25	-1	ankle	43	65.0847837676733
rat25	-1	ankle	44	80.2670561912096
rat25	-1	ankle	46	76.1221477558713
rat25	-1	ankle	55	63.4243833030898
rat25	-1	ankle	57	44.4802037182394
rat25	-1	ankle	59	75.8691601321253
rat25	-1	ankle	62	66.9272339580627
rat25	-1	ankle	64	43.8530730749564
rat25	-1	ankle	67	58.2666181810024
rat25	-1	ankle	70	52.3169237066199
rat25	-1	ankle	73	71.7426779721429
rat25	-1	ankle	74	65.1451043344462
rat25	-1	ankle	78	68.478524226798
rat25	-1	ankle	80	50.4595284683471
rat25	-1	ankle	84	72.4707822680436
rat25	-1	ankle	86	72.3304709348526
rat25	-1	ankle	87	62.2989886214193
rat25	-1	ankle	88	72.0109264880338
rat25	-1	ankle	97	43.5692288610601
rat25	-1	ankle	98	50.7618377561628
rat25	-1	ankle	99	68.7859674305358
rat25	-1	ankle	101	78.528400170163
rat25	-1	ankle	102	64.6437219223001
rat25	1	hip	4	47.4642812124015
rat25	1	hip	6	41.1358089442453
rat25	1	hip	8	40.0960231659118
rat25	1	hip	9	39.2495086702091
rat25	1	hip	10	43.0242734528446
rat25	1	hip	12	39.2847397922086
rat25	1	hip	14	42.115235904393
rat25	1	hip	15	45.9682659595406
rat25	1	hip	16	46.1637092975465
rat25	1	hip	17	42.2899918561171
rat25	1	hip	18	39.9368302162539
rat25	1	hip	19	45.2929174111717
rat25	1	hip	20	40.434099167831
rat25	1	hip	21	42.2044060508272
rat25	1	hip	23	44.730747873531
rat25	1	hip	27	39.5214745129844
rat25	1	hip	28	41.8773626631429
rat25	1	hip	29	43.8290681554685
rat25	1	hip	30	46.7524695309019
rat25	1	hip	36	44.5982885572206
rat25	1	hip	37	44.9035487836396
rat25	1	hip	38	42.61166221975
rat25	1	hip	39	45.2770100748471
rat25	1	hip	41	43.7816625278224
rat25	1	hip	42	47.8236119621149
rat25	1	hip	43	41.6942793796583
rat25	1	hip	44	42.0344651786132
rat25	1	hip	48	42.8617957864328
rat25	1	hip	50	43.6903755836083
rat25	1	hip	80	41.277005030081
rat25	1	hip	93	39.9437390668706
rat25	1	knee	4	26.7110506591246
rat25	1	knee	6	28.9235222826877
rat25	1	knee	8	31.7682908891844
rat25	1	knee	9	27.3392687819833
rat25	1	knee	10	27.1875206311761
rat25	1	knee	12	28.9887924303675
rat25	1	knee	14	27.1204821416562
rat25	1	knee	15	24.0441666553975
rat25	1	knee	16	23.6207710985902
rat25	1	knee	17	34.9920302503757
rat25	1	knee	18	27.595190354163
rat25	1	knee	19	25.2226851352769
rat25	1	knee	20	31.919422271995
rat25	1	knee	21	26.1424288113512
rat25	1	knee	23	26.0669680111779
rat25	1	knee	27	25.0073776759309
rat25	1	knee	28	25.8842518153914
rat25	1	knee	29	25.0401116745394
rat25	1	knee	30	23.2419721790559
rat25	1	knee	36	26.0427795710204
rat25	1	knee	37	29.2355186822743
rat25	1	knee	38	26.5974433479256
rat25	1	knee	39	25.1080372275516
rat25	1	knee	41	27.0774343514192
rat25	1	knee	42	23.3433321112819
rat25	1	knee	43	30.3842049563721
rat25	1	knee	44	26.9753694939629
rat25	1	knee	48	25.2367295794685
rat25	1	knee	50	23.5392266759167
rat25	1	knee	80	25.148821100514
rat25	1	knee	93	33.7731329960596
rat25	1	ankle	6	99.7044229550553
rat25	1	ankle	16	93.6167354261358
rat25	1	ankle	18	87.1822596750767
rat25	1	ankle	19	83.6153446900914
rat25	1	ankle	20	85.9306011289586
rat25	1	ankle	29	91.0417353869353
rat25	1	ankle	36	95.2038943801577
rat25	1	ankle	37	88.2015028041456
rat25	1	ankle	39	84.7813626773418
rat25	1	ankle	42	89.1150835068276
rat25	1	ankle	43	93.1666771546771
rat25	1	ankle	48	94.4074240399793
rat25	1	ankle	80	97.3050935495798
rat25	9	hip	1	43.6554684119115
rat25	9	hip	7	39.5263895162879
rat25	9	hip	10	44.4870439744849
rat25	9	hip	22	39.2981818717453
rat25	9	hip	25	41.3036950737801
rat25	9	hip	26	44.2921037731641
rat25	9	hip	27	32.4255670742576
rat25	9	hip	32	45.4607568412185
rat25	9	hip	33	41.1360735613922
rat25	9	hip	36	40.0323721251667
rat25	9	hip	37	38.2623128980433
rat25	9	hip	39	39.8731364224675
rat25	9	hip	41	35.3404972174171
rat25	9	hip	44	46.5342186028936
rat25	9	hip	45	48.5798230042517
rat25	9	hip	46	37.7609585416078
rat25	9	hip	50	46.9474216630491
rat25	9	hip	51	46.1979571265152
rat25	9	hip	53	40.4490598423466
rat25	9	hip	54	42.7603437491528
rat25	9	hip	58	48.8059949432309
rat25	9	hip	59	44.1961000614186
rat25	9	hip	61	43.9405647500491
rat25	9	hip	67	38.7481087290942
rat25	9	hip	68	40.2246770846522
rat25	9	hip	74	41.4095539400497
rat25	9	hip	79	45.5205839599511
rat25	9	hip	82	40.6035625696843
rat25	9	hip	83	40.3427820681188
rat25	9	hip	84	39.9329187579438
rat25	9	hip	85	38.32143536416
rat25	9	hip	86	42.6489959741454
rat25	9	hip	87	40.4710761863799
[truncated: 1,540 more rows]
