# Supplementary material for: Adaptation after vastus lateralis denervation in rats demonstrates neural regulation of joint stresses and strains
Source: eLife. 2018 Sep 3;7:e38215. doi: 10.7554/eLife.38215 (PMC6150696; doi:10.7554/eLife.38215)
Supplement: Figure 5—source data 1. [file elife-38215-fig5-data1.zip › Fig5/stance_percentage.csv]

ratID	des_days	feature	cycle	data
rat21	-1	percentage_stance	1	0.592592592592599
rat21	-1	percentage_stance	2	0.666666666666674
rat21	-1	percentage_stance	3	0.636363636363655
rat21	-1	percentage_stance	4	0.647058823529423
rat21	-1	percentage_stance	8	0.660377358490554
rat21	-1	percentage_stance	20	0.515151515151501
rat21	-1	percentage_stance	25	0.632653061224483
rat21	-1	percentage_stance	26	0.68965517241378
rat21	-1	percentage_stance	27	0.666666666666674
rat21	-1	percentage_stance	28	0.678571428571443
rat21	-1	percentage_stance	29	0.721311475409833
rat21	-1	percentage_stance	30	0.70967741935483
rat21	-1	percentage_stance	38	0.71186440677966
rat21	-1	percentage_stance	39	0.699999999999986
rat21	-1	percentage_stance	40	0.629629629629629
rat21	-1	percentage_stance	41	0.803030303030287
rat21	-1	percentage_stance	42	0.659090909090894
rat21	-1	percentage_stance	43	0.694915254237278
rat21	-1	percentage_stance	44	0.704918032786874
rat21	-1	percentage_stance	51	0.673076923076926
rat21	-1	percentage_stance	52	0.696428571428587
rat21	-1	percentage_stance	67	0.529411764705897
rat21	-1	percentage_stance	68	0.687499999999991
rat21	-1	percentage_stance	69	0.716666666666661
rat21	-1	percentage_stance	70	0.699999999999993
rat21	-1	percentage_stance	71	0.753424657534253
rat21	-1	percentage_stance	72	0.6078431372549
rat21	-1	percentage_stance	73	0.666666666666659
rat21	-1	percentage_stance	74	0.699999999999993
rat21	-1	percentage_stance	75	0.680851063829774
rat21	-1	percentage_stance	76	0.716666666666661
rat21	-1	percentage_stance	77	0.701754385964913
rat21	-1	percentage_stance	82	0.753846153846161
rat21	-1	percentage_stance	83	0.783333333333339
rat21	-1	percentage_stance	84	0.727272727272723
rat21	-1	percentage_stance	85	0.677966101694921
rat21	-1	percentage_stance	86	0.699999999999989
rat21	-1	percentage_stance	87	0.707692307692301
rat21	-1	percentage_stance	88	0.690140845070428
rat21	-1	percentage_stance	89	0.650000000000031
rat21	-1	percentage_stance	97	0.555555555555547
rat21	-1	percentage_stance	98	0.56410256410254
rat21	-1	percentage_stance	102	0.636363636363646
rat21	-1	percentage_stance	103	0.620000000000005
rat21	-1	percentage_stance	104	0.722222222222222
rat21	-1	percentage_stance	108	0.613636363636325
rat21	-1	percentage_stance	109	0.666666666666667
rat21	-1	percentage_stance	110	0.703703703703706
rat21	-1	percentage_stance	111	0.724137931034495
rat21	-1	percentage_stance	112	0.72131147540985
rat21	-1	percentage_stance	116	0.558139534883704
rat21	-1	percentage_stance	117	0.732142857142899
rat21	-1	percentage_stance	118	0.721311475409816
rat21	-1	percentage_stance	119	0.785714285714315
rat21	-1	percentage_stance	120	0.5813953488372
rat21	-1	percentage_stance	121	0.72580645161288
rat21	-1	percentage_stance	122	0.647058823529392
rat21	-1	percentage_stance	123	0.706896551724117
rat21	-1	percentage_stance	124	0.672413793103443
rat21	-1	percentage_stance	125	0.682539682539667
rat21	-1	percentage_stance	126	0.69642857142858
rat21	-1	percentage_stance	127	0.709090909090921
rat21	-1	percentage_stance	128	0.726027397260286
rat21	-1	percentage_stance	129	0.732394366197189
rat21	-1	percentage_stance	130	0.553191489361684
rat21	-1	percentage_stance	131	0.703703703703706
rat21	-1	percentage_stance	132	0.759036144578331
rat21	1	percentage_stance	19	0.634920634920634
rat21	1	percentage_stance	20	0.702702702702702
rat21	1	percentage_stance	23	0.658536585365849
rat21	1	percentage_stance	24	0.603773584905673
rat21	1	percentage_stance	25	0.683333333333334
rat21	1	percentage_stance	26	0.69354838709678
rat21	1	percentage_stance	30	0.571428571428576
rat21	1	percentage_stance	31	0.642857142857139
rat21	1	percentage_stance	32	0.722222222222215
rat21	1	percentage_stance	33	0.716417910447765
rat21	1	percentage_stance	34	0.620689655172415
rat21	1	percentage_stance	35	0.671874999999988
rat21	1	percentage_stance	36	0.671232876712318
rat21	1	percentage_stance	44	0.666666666666673
rat21	1	percentage_stance	45	0.741935483870975
rat21	1	percentage_stance	46	0.641509433962269
rat21	1	percentage_stance	47	0.695652173913031
rat21	1	percentage_stance	48	0.515789473684226
rat21	1	percentage_stance	58	0.638297872340391
rat21	1	percentage_stance	59	0.53846153846156
rat21	1	percentage_stance	60	0.680000000000026
rat21	1	percentage_stance	61	0.722222222222222
rat21	1	percentage_stance	62	0.518518518518528
rat21	1	percentage_stance	63	0.733333333333337
rat21	1	percentage_stance	64	0.568965517241389
rat21	1	percentage_stance	65	0.639344262295075
rat21	1	percentage_stance	66	0.672131147540963
rat21	1	percentage_stance	67	0.672131147540994
rat21	1	percentage_stance	68	0.6031746031746
rat21	1	percentage_stance	69	0.622950819672156
rat21	1	percentage_stance	70	0.627118644067801
rat21	1	percentage_stance	71	0.76811594202899
rat21	1	percentage_stance	72	0.599999999999966
rat21	1	percentage_stance	73	0.661290322580635
rat21	1	percentage_stance	78	0.721311475409816
rat21	1	percentage_stance	79	0.645161290322585
rat21	1	percentage_stance	82	0.67741935483873
rat21	1	percentage_stance	83	0.537634408602147
rat21	14	percentage_stance	2	0.615384615384607
rat21	14	percentage_stance	3	0.805970149253739
rat21	14	percentage_stance	51	0.557692307692309
rat21	14	percentage_stance	52	0.672727272727259
rat21	14	percentage_stance	56	0.574074074074072
rat21	14	percentage_stance	57	0.694915254237278
rat21	14	percentage_stance	58	0.650000000000007
rat21	14	percentage_stance	59	0.721311475409833
rat21	14	percentage_stance	60	0.666666666666683
rat21	14	percentage_stance	61	0.716666666666668
rat21	14	percentage_stance	62	0.71186440677966
rat21	14	percentage_stance	63	0.68965517241378
rat21	14	percentage_stance	64	0.741935483870969
rat21	14	percentage_stance	65	0.701492537313451
rat21	14	percentage_stance	69	0.603773584905673
rat21	14	percentage_stance	70	0.750000000000006
rat21	14	percentage_stance	71	0.741379310344842
rat21	14	percentage_stance	75	0.698113207547177
rat21	14	percentage_stance	76	0.75
rat21	14	percentage_stance	77	0.701754385964906
rat21	14	percentage_stance	78	0.688524590163938
rat21	14	percentage_stance	79	0.737704918032792
rat21	14	percentage_stance	80	0.70967741935483
rat21	14	percentage_stance	81	0.661538461538444
rat21	14	percentage_stance	82	0.74603174603175
rat21	14	percentage_stance	83	0.648148148148147
rat21	14	percentage_stance	84	0.728813559322041
rat21	14	percentage_stance	88	0.603773584905646
rat21	48	percentage_stance	6	0.627118644067792
rat21	48	percentage_stance	7	0.672131147541002
rat21	48	percentage_stance	11	0.730769230769228
rat21	48	percentage_stance	12	0.660714285714291
rat21	48	percentage_stance	13	0.636363636363642
rat21	48	percentage_stance	17	0.648148148148156
rat21	48	percentage_stance	20	0.704590163934427
rat21	48	percentage_stance	21	0.618181818181828
rat21	48	percentage_stance	22	0.676470588235278
rat21	48	percentage_stance	23	0.637931034482744
rat21	48	percentage_stance	27	0.644067796610158
rat21	48	percentage_stance	28	0.677966101694913
rat21	48	percentage_stance	29	0.614035087719305
rat21	48	percentage_stance	30	0.684210526315799
rat21	48	percentage_stance	31	0.60000000000001
rat21	48	percentage_stance	32	0.754098360655728
rat21	48	percentage_stance	36	0.690909090909086
rat21	48	percentage_stance	37	0.653061224489799
rat21	48	percentage_stance	38	0.719298245614038
rat21	48	percentage_stance	39	0.666666666666674
rat21	48	percentage_stance	43	0.709090909090895
rat21	48	percentage_stance	44	0.746268656716432
rat21	48	percentage_stance	45	0.673076923076926
rat21	48	percentage_stance	46	0.636363636363629
rat21	48	percentage_stance	49	0.762711864406798
rat21	48	percentage_stance	50	0.705882352941196
rat21	48	percentage_stance	51	0.745762711864399
rat21	48	percentage_stance	52	0.699666666666665
rat21	48	percentage_stance	53	0.672727272727284
rat21	48	percentage_stance	54	0.593220338983062
rat21	48	percentage_stance	55	0.703703703703713
rat21	48	percentage_stance	56	0.649122807017535
rat21	48	percentage_stance	57	0.706896551724159
rat21	48	percentage_stance	58	0.727272727272723
rat21	48	percentage_stance	59	0.648148148148147
rat21	48	percentage_stance	60	0.775862068965524
rat21	48	percentage_stance	61	0.672413793103451
rat21	48	percentage_stance	62	0.645833333333333
rat21	48	percentage_stance	63	0.679245283018865
rat21	48	percentage_stance	64	0.771929824561389
rat21	48	percentage_stance	65	0.709677419354846
rat21	48	percentage_stance	66	0.70967741935483
rat21	48	percentage_stance	71	0.722222222222234
rat21	48	percentage_stance	78	0.619999999999976
rat22	-1	percentage_stance	1	0.629629629629645
rat22	-1	percentage_stance	2	0.723684210526326
rat22	-1	percentage_stance	3	0.698630136986305
rat22	-1	percentage_stance	9	0.694915254237295
rat22	-1	percentage_stance	13	0.617647058823526
rat22	-1	percentage_stance	14	0.733333333333348
rat22	-1	percentage_stance	15	0.699999999999993
rat22	-1	percentage_stance	22	0.698630136986305
rat22	-1	percentage_stance	23	0.683333333333334
rat22	-1	percentage_stance	31	0.680555555555549
rat22	-1	percentage_stance	32	0.685185185185177
rat22	-1	percentage_stance	33	0.706666666666668
rat22	-1	percentage_stance	34	0.679245283018865
rat22	-1	percentage_stance	38	0.735294117647067
rat22	-1	percentage_stance	39	0.773333333333331
rat22	-1	percentage_stance	53	0.666666666666667
rat22	-1	percentage_stance	54	0.657142857142859
rat22	-1	percentage_stance	55	0.736842105263151
rat22	-1	percentage_stance	72	0.620689655172415
rat22	-1	percentage_stance	73	0.661016949152555
rat22	-1	percentage_stance	74	0.649999999999992
rat22	-1	percentage_stance	75	0.687499999999996
rat22	-1	percentage_stance	76	0.719298245614038
rat22	-1	percentage_stance	80	0.749999999999994
rat22	-1	percentage_stance	81	0.656250000000002
rat22	-1	percentage_stance	82	0.61538461538461
rat22	-1	percentage_stance	83	0.67187500000001
rat22	-1	percentage_stance	84	0.722222222222238
rat22	1	percentage_stance	2	0.591836734693867
rat22	1	percentage_stance	5	0.777777777777775
rat22	1	percentage_stance	6	0.638297872340421
rat22	1	percentage_stance	13	0.66666666666665
rat22	1	percentage_stance	14	0.710144927536227
rat22	1	percentage_stance	15	0.696969696969691
rat22	1	percentage_stance	18	0.666666666666658
rat22	1	percentage_stance	19	0.672727272727284
rat22	1	percentage_stance	20	0.691176470588227
rat22	1	percentage_stance	27	0.642857142857148
rat22	1	percentage_stance	28	0.676923076923068
rat22	1	percentage_stance	29	0.579999999999984
rat22	1	percentage_stance	30	0.609375
rat22	1	percentage_stance	31	0.593220338983052
rat22	1	percentage_stance	32	0.620000000000005
rat22	1	percentage_stance	33	0.617647058823526
rat22	1	percentage_stance	38	0.606557377049188
rat22	1	percentage_stance	39	0.660377358490554
rat22	1	percentage_stance	40	0.620689655172415
rat22	1	percentage_stance	41	0.637681159420289
rat22	1	percentage_stance	42	0.75000000000001
rat22	1	percentage_stance	43	0.547619047619055
rat22	1	percentage_stance	44	0.74324324324323
rat22	1	percentage_stance	52	0.75
rat22	1	percentage_stance	53	0.531914893617023
rat22	1	percentage_stance	54	0.59701492537312
rat22	1	percentage_stance	55	0.672413793103451
rat22	1	percentage_stance	56	0.676470588235292
rat22	1	percentage_stance	66	0.631578947368412
rat22	1	percentage_stance	67	0.634920634920626
rat22	1	percentage_stance	76	0.732394366197189
rat22	1	percentage_stance	77	0.69642857142857
rat22	1	percentage_stance	78	0.611111111111117
rat22	48	percentage_stance	5	0.615384615384619
rat22	48	percentage_stance	8	0.712121212121214
rat22	48	percentage_stance	9	0.69354838709678
rat22	48	percentage_stance	10	0.514285714285711
rat22	48	percentage_stance	11	0.596153846153855
rat22	48	percentage_stance	14	0.687499999999991
rat22	48	percentage_stance	18	0.677419354838723
rat22	48	percentage_stance	19	0.69354838709678
rat22	48	percentage_stance	20	0.6078431372549
rat22	48	percentage_stance	21	0.625000000000005
rat22	48	percentage_stance	22	0.583333333333331
rat22	48	percentage_stance	23	0.772151898734184
rat22	48	percentage_stance	24	0.620689655172415
rat22	48	percentage_stance	25	0.622950819672148
rat22	48	percentage_stance	26	0.627118644067801
rat22	48	percentage_stance	27	0.638297872340421
rat22	48	percentage_stance	28	0.709302325581395
rat22	48	percentage_stance	29	0.6078431372549
rat22	48	percentage_stance	30	0.579999999999984
rat22	48	percentage_stance	33	0.596491228070189
rat22	48	percentage_stance	34	0.71428571428572
rat22	48	percentage_stance	35	0.614035087719296
rat22	48	percentage_stance	36	0.462962962962958
rat22	48	percentage_stance	37	0.63095238095238
rat22	48	percentage_stance	38	0.431818181818179
rat22	48	percentage_stance	39	0.730769230769221
rat22	48	percentage_stance	40	0.521739130434779
rat22	48	percentage_stance	41	0.581818181818198
rat22	48	percentage_stance	42	0.69354838709678
rat22	48	percentage_stance	43	0.633333333333332
rat22	48	percentage_stance	50	0.518518518518515
rat22	48	percentage_stance	54	0.548387096774208
rat22	48	percentage_stance	55	0.549019607843134
rat22	48	percentage_stance	56	0.651515151515165
rat22	48	percentage_stance	57	0.647058823529419
rat22	48	percentage_stance	58	0.616666666666656
rat22	48	percentage_stance	59	0.610169491525419
rat22	48	percentage_stance	62	0.593220338983052
rat22	48	percentage_stance	63	0.610169491525419
rat22	48	percentage_stance	64	0.535211267605641
rat22	48	percentage_stance	65	0.622641509433958
rat24	-1	percentage_stance	2	0.779661016949148
rat24	-1	percentage_stance	3	0.666666666666664
rat24	-1	percentage_stance	4	0.805194805194803
rat24	-1	percentage_stance	5	0.720588235294116
rat24	-1	percentage_stance	8	0.759259259259261
rat24	-1	percentage_stance	9	0.817073170731709
rat24	-1	percentage_stance	15	0.719999999999999
rat24	-1	percentage_stance	16	0.788732394366194
rat24	-1	percentage_stance	17	0.727272727272732
rat24	-1	percentage_stance	22	0.762499999999995
rat24	-1	percentage_stance	31	0.847826086956521
rat24	-1	percentage_stance	32	0.75
rat24	-1	percentage_stance	38	0.657534246575341
rat24	-1	percentage_stance	62	0.560000000000002
rat24	-1	percentage_stance	63	0.797101449275365
rat24	-1	percentage_stance	77	0.686274509803931
rat24	-1	percentage_stance	78	0.863157894736845
rat24	-1	percentage_stance	84	0.565217391304367
rat24	-1	percentage_stance	85	0.723404255319158
rat24	-1	percentage_stance	86	0.839999999999994
rat24	14	percentage_stance	2	0.615384615384616
rat24	14	percentage_stance	3	0.833333333333335
rat24	14	percentage_stance	4	0.722222222222219
rat24	14	percentage_stance	5	0.814285714285713
rat24	14	percentage_stance	6	0.800000000000001
rat24	14	percentage_stance	23	0.595744680851053
rat24	14	percentage_stance	24	0.779661016949159
rat24	14	percentage_stance	28	0.736111111111114
rat24	14	percentage_stance	33	0.764705882352928
rat24	14	percentage_stance	34	0.71428571428571
rat24	14	percentage_stance	44	0.780000000000001
rat24	14	percentage_stance	48	0.776315789473684
rat24	14	percentage_stance	52	0.659855257556403
rat24	14	percentage_stance	53	0.763954457095246
rat24	14	percentage_stance	59	0.857142857142857
rat24	14	percentage_stance	63	0.705882352941196
rat24	14	percentage_stance	64	0.812499999999994
rat24	14	percentage_stance	65	0.70786516853932
rat24	14	percentage_stance	66	0.750000000000009
rat24	14	percentage_stance	67	0.702127659574471
rat24	14	percentage_stance	68	0.756097560975587
rat24	14	percentage_stance	69	0.864197530864199
rat24	14	percentage_stance	76	0.653846153846148
rat24	14	percentage_stance	77	0.702702702702702
rat24	14	percentage_stance	78	0.70967741935483
rat24	14	percentage_stance	89	0.439024390243953
rat24	14	percentage_stance	99	0.75806451612906
rat24	14	percentage_stance	103	0.61666666666668
rat24	14	percentage_stance	104	0.560000000000002
rat24	14	percentage_stance	105	0.741176470588235
rat24	14	percentage_stance	106	0.729729729729748
rat24	14	percentage_stance	115	0.647058823529392
rat24	14	percentage_stance	116	0.848484848484873
rat24	14	percentage_stance	117	0.732394366197189
rat24	14	percentage_stance	118	0.684210526315824
rat24	48	percentage_stance	2	0.616666666666666
rat24	48	percentage_stance	3	0.545454545454545
rat24	48	percentage_stance	4	0.805194805194806
rat24	48	percentage_stance	5	0.532258064516129
rat24	48	percentage_stance	6	0.704225352112676
rat24	48	percentage_stance	7	0.759493670886076
rat24	48	percentage_stance	11	0.596774193548387
rat24	48	percentage_stance	15	0.75
rat24	48	percentage_stance	16	0.661538461538463
rat24	48	percentage_stance	21	0.611111111111109
rat24	48	percentage_stance	22	0.630434782608693
rat24	48	percentage_stance	23	0.745762711864403
rat24	48	percentage_stance	24	0.752808988764045
rat24	48	percentage_stance	27	0.690140845070425
rat24	48	percentage_stance	28	0.693333333333333
rat24	48	percentage_stance	29	0.557377049180328
rat24	48	percentage_stance	30	0.597222222222223
rat24	48	percentage_stance	31	0.623188405797105
rat24	48	percentage_stance	32	0.662162162162163
rat24	48	percentage_stance	33	0.593750000000001
rat24	48	percentage_stance	34	0.612903225806455
rat24	48	percentage_stance	35	0.681818181818181
rat24	48	percentage_stance	36	0.767123287671231
rat24	48	percentage_stance	37	0.672727272727274
rat24	48	percentage_stance	38	0.72340425531915
rat24	48	percentage_stance	45	0.673076923076922
rat24	48	percentage_stance	46	0.727272727272728
rat24	48	percentage_stance	47	0.80263157894737
rat24	48	percentage_stance	51	0.642857142857142
rat24	48	percentage_stance	52	0.787499999999999
rat24	48	percentage_stance	53	0.641791044776117
rat24	48	percentage_stance	54	0.666666666666663
rat24	48	percentage_stance	55	0.743902439024389
rat24	48	percentage_stance	56	0.596491228070181
rat24	48	percentage_stance	57	0.597014925373131
rat24	48	percentage_stance	58	0.777777777777779
rat24	48	percentage_stance	61	0.777777777777774
rat24	48	percentage_stance	62	0.603773584905668
rat24	48	percentage_stance	63	0.666666666666671
rat24	48	percentage_stance	64	0.672413793103443
rat24	48	percentage_stance	75	0.633802816901405
rat24	48	percentage_stance	76	0.490196078431381
rat24	48	percentage_stance	77	0.661290322580658
rat24	48	percentage_stance	78	0.625000000000008
rat24	48	percentage_stance	79	0.677419354838707
rat24	48	percentage_stance	85	0.499999999999985
rat24	48	percentage_stance	92	0.622222222222221
rat24	48	percentage_stance	105	0.553191489361684
rat24	48	percentage_stance	106	0.718750000000002
rat24	48	percentage_stance	110	0.650793650793658
rat24	48	percentage_stance	111	0.621212121212119
rat24	48	percentage_stance	112	0.714285714285711
rat24	48	percentage_stance	113	0.64556962025316
rat24	48	percentage_stance	114	0.630769230769242
rat24	48	percentage_stance	117	0.522727272727284
rat24	48	percentage_stance	118	0.747368421052638
rat24	48	percentage_stance	119	0.634615384615386
rat24	48	percentage_stance	120	0.600000000000014
rat24	48	percentage_stance	121	0.714285714285705
rat24	48	percentage_stance	122	0.599999999999985
rat24	48	percentage_stance	123	0.690140845070421
rat24	48	percentage_stance	124	0.588235294117636
rat24	48	percentage_stance	128	0.518518518518515
rat24	48	percentage_stance	129	0.679999999999988
rat24	48	percentage_stance	130	0.655172413793098
rat24	48	percentage_stance	131	0.689189189189182
rat24	48	percentage_stance	135	0.693333333333328
rat24	48	percentage_stance	136	0.622641509433958
rat24	48	percentage_stance	137	0.714285714285711
rat24	48	percentage_stance	138	0.596774193548381
rat24	48	percentage_stance	139	0.626865671641792
rat24	48	percentage_stance	140	0.666666666666674
rat24	48	percentage_stance	145	0.652173913043492
rat24	48	percentage_stance	149	0.672727272727284
rat24	48	percentage_stance	152	0.637931034482753
rat24	48	percentage_stance	153	0.773333333333331
rat24	48	percentage_stance	154	0.614035087719296
rat24	48	percentage_stance	157	0.599999999999994
rat25	-1	percentage_stance	1	0.510638297872361
rat25	-1	percentage_stance	2	0.655172413793106
rat25	-1	percentage_stance	3	0.734693877551027
rat25	-1	percentage_stance	4	0.790322580645147
rat25	-1	percentage_stance	5	0.653061224489789
rat25	-1	percentage_stance	6	0.803030303030309
rat25	-1	percentage_stance	7	0.590909090909095
rat25	-1	percentage_stance	8	0.66101694915254
rat25	-1	percentage_stance	9	0.689655172413805
rat25	-1	percentage_stance	10	0.732394366197189
rat25	-1	percentage_stance	11	0.645833333333352
rat25	-1	percentage_stance	12	0.721311475409856
rat25	-1	percentage_stance	13	0.74647887323943
rat25	-1	percentage_stance	14	0.659574468085113
rat25	-1	percentage_stance	15	0.725000000000005
rat25	-1	percentage_stance	16	0.730769230769221
rat25	-1	percentage_stance	17	0.666666666666657
rat25	-1	percentage_stance	18	0.736111111111114
rat25	-1	percentage_stance	19	0.69642857142857
rat25	-1	percentage_stance	20	0.624999999999989
rat25	-1	percentage_stance	21	0.739130434782626
rat25	-1	percentage_stance	22	0.796875000000007
rat25	-1	percentage_stance	23	0.6279069767442
rat25	-1	percentage_stance	24	0.704918032786874
rat25	-1	percentage_stance	25	0.714285714285724
rat25	-1	percentage_stance	26	0.593220338983062
rat25	-1	percentage_stance	27	0.690909090909086
rat25	-1	percentage_stance	28	0.736842105263151
rat25	-1	percentage_stance	29	0.716666666666661
rat25	-1	percentage_stance	30	0.688524590163938
rat25	-1	percentage_stance	31	0.704918032786897
rat25	-1	percentage_stance	35	0.698113207547177
rat25	-1	percentage_stance	36	0.74468085106385
rat25	-1	percentage_stance	37	0.676923076923068
rat25	-1	percentage_stance	38	0.729166666666649
rat25	-1	percentage_stance	39	0.738461538461532
rat25	-1	percentage_stance	40	0.678571428571418
rat25	-1	percentage_stance	41	0.728571428571433
rat25	-1	percentage_stance	42	0.781249999999999
rat25	-1	percentage_stance	43	0.596153846153855
rat25	-1	percentage_stance	46	0.679999999999978
rat25	-1	percentage_stance	47	0.804347826086946
rat25	-1	percentage_stance	48	0.646153846153843
rat25	-1	percentage_stance	49	0.684210526315799
rat25	-1	percentage_stance	52	0.53658536585366
rat25	-1	percentage_stance	55	0.534883720930251
rat25	-1	percentage_stance	56	0.729729729729748
rat25	-1	percentage_stance	57	0.74666666666667
rat25	-1	percentage_stance	58	0.666666666666656
rat25	-1	percentage_stance	59	0.725490196078453
rat25	-1	percentage_stance	60	0.66101694915254
rat25	-1	percentage_stance	61	0.724137931034488
rat25	-1	percentage_stance	62	0.706829268292663
rat25	-1	percentage_stance	63	0.79411764705882
rat25	-1	percentage_stance	64	0.666666666666667
rat25	-1	percentage_stance	65	0.72717351764279
rat25	-1	percentage_stance	66	0.765625000000014
rat25	-1	percentage_stance	67	0.666666666666675
rat25	-1	percentage_stance	68	0.727272727272716
rat25	-1	percentage_stance	69	0.822580645161293
rat25	-1	percentage_stance	70	0.608695652173924
rat25	-1	percentage_stance	71	0.734693877551006
rat25	-1	percentage_stance	72	0.734939759036145
rat25	-1	percentage_stance	73	0.697674418604657
rat25	-1	percentage_stance	74	0.66666666666668
rat25	-1	percentage_stance	75	0.725806451612902
rat25	-1	percentage_stance	78	0.521739130434779
rat25	-1	percentage_stance	79	0.80645161290322
rat25	-1	percentage_stance	80	0.630434782608687
rat25	-1	percentage_stance	86	0.673469387755096
rat25	-1	percentage_stance	87	0.538461538461538
rat25	-1	percentage_stance	88	0.740740740740762
rat25	-1	percentage_stance	89	0.769230769230763
rat25	-1	percentage_stance	90	0.777777777777785
rat25	-1	percentage_stance	91	0.74242424242426
rat25	-1	percentage_stance	92	0.689655172413788
rat25	-1	percentage_stance	93	0.7441860465116
rat25	-1	percentage_stance	94	0.76829268292683
rat25	-1	percentage_stance	95	0.679245283018892
rat25	-1	percentage_stance	96	0.777777777777766
rat25	-1	percentage_stance	97	0.79032258064517
rat25	-1	percentage_stance	98	0.653846153846148
rat25	-1	percentage_stance	101	0.633333333333332
rat25	1	percentage_stance	20	0.704918032786874
rat25	1	percentage_stance	21	0.559322033898312
rat25	1	percentage_stance	22	0.627118644067801
rat25	1	percentage_stance	23	0.631578947368412
rat25	1	percentage_stance	24	0.634920634920626
rat25	1	percentage_stance	28	0.654545454545457
rat25	1	percentage_stance	29	0.354166666666667
rat25	1	percentage_stance	30	0.637681159420289
rat25	1	percentage_stance	37	0.634615384615369
rat25	1	percentage_stance	41	0.535714285714278
rat25	1	percentage_stance	42	0.510204081632658
rat25	1	percentage_stance	43	0.666666666666675
rat25	1	percentage_stance	48	0.63333333333334
rat25	1	percentage_stance	49	0.576923076923076
rat25	1	percentage_stance	50	0.684210526315782
rat25	1	percentage_stance	51	0.656716417910457
rat25	14	percentage_stance	6	0.655737704918043
rat25	14	percentage_stance	10	0.637931034482753
rat25	14	percentage_stance	11	0.6774193548387
rat25	14	percentage_stance	23	0.707692307692314
rat25	14	percentage_stance	24	0.680000000000007
rat25	14	percentage_stance	25	0.639344262295083
rat25	14	percentage_stance	26	0.673076923076945
rat25	14	percentage_stance	27	0.666666666666667
rat25	14	percentage_stance	28	0.61666666666668
rat25	14	percentage_stance	29	0.63333333333334
rat25	14	percentage_stance	30	0.656250000000002
rat25	14	percentage_stance	31	0.614035087719296
rat25	14	percentage_stance	32	0.610169491525419
rat25	14	percentage_stance	33	0.6078431372549
rat25	14	percentage_stance	34	0.66129032258065
rat25	14	percentage_stance	35	0.655172413793106
rat25	14	percentage_stance	36	0.654545454545457
rat25	14	percentage_stance	43	0.694915254237278
rat25	14	percentage_stance	44	0.603448275862061
rat25	14	percentage_stance	45	0.694915254237278
rat25	14	percentage_stance	46	0.606557377049165
rat25	14	percentage_stance	47	0.637931034482744
rat25	14	percentage_stance	48	0.65079365079365
rat25	14	percentage_stance	56	0.661764705882364
rat25	14	percentage_stance	57	0.581818181818183
rat25	14	percentage_stance	58	0.57627118644067
rat25	14	percentage_stance	59	0.647058823529402
rat25	14	percentage_stance	60	0.645161290322562
rat25	14	percentage_stance	61	0.685185185185177
rat25	14	percentage_stance	62	0.67187500000001
rat25	14	percentage_stance	65	0.618181818181812
rat25	14	percentage_stance	66	0.767441860465126
rat25	14	percentage_stance	67	0.68421052631578
rat25	14	percentage_stance	74	0.693548387096773
rat25	14	percentage_stance	81	0.624999999999986
rat25	14	percentage_stance	82	0.639344262295083
rat25	48	percentage_stance	4	0.595744680851068
rat25	48	percentage_stance	5	0.754385964912283
rat25	48	percentage_stance	9	0.666666666666667
rat25	48	percentage_stance	12	0.742424242424244
rat25	48	percentage_stance	28	0.696969696969698
rat25	48	percentage_stance	29	0.681159420289856
rat25	48	percentage_stance	30	0.633333333333332
rat25	48	percentage_stance	31	0.676470588235299
rat25	48	percentage_stance	32	0.574074074074087
rat25	48	percentage_stance	35	0.753846153846139
rat25	48	percentage_stance	36	0.709677419354846
rat25	48	percentage_stance	42	0.542372881355942
rat25	48	percentage_stance	43	0.642857142857144
rat25	48	percentage_stance	52	0.703125000000004
rat25	48	percentage_stance	53	0.690909090909086
rat25	48	percentage_stance	60	0.624999999999987
rat25	48	percentage_stance	71	0.499999999999987
rat25	48	percentage_stance	74	0.562499999999987
rat25	48	percentage_stance	75	0.545454545454543
rat25	48	percentage_stance	76	0.730158730158725
rat25	48	percentage_stance	81	0.627118644067801
rat25	48	percentage_stance	82	0.767857142857152
rat25	48	percentage_stance	83	0.627450980392137
J5	-1	percentage_stance	1	0.722772277227723
J5	-1	percentage_stance	2	0.612244897959184
J5	-1	percentage_stance	3	0.652173913043478
J5	-1	percentage_stance	4	0.518181818181818
J5	-1	percentage_stance	5	0.568627450980393
J5	-1	percentage_stance	6	0.690909090909091
J5	-1	percentage_stance	7	0.568421052631579
J5	-1	percentage_stance	8	0.636363636363635
J5	-1	percentage_stance	9	0.594059405940594
J5	-1	percentage_stance	12	0.680851063829782
J5	-1	percentage_stance	13	0.571428571428563
J5	-1	percentage_stance	19	0.593749999999998
J5	-1	percentage_stance	20	0.651376146788992
J5	-1	percentage_stance	21	0.629310344827586
J5	-1	percentage_stance	22	0.595744680851062
J5	-1	percentage_stance	23	0.716666666666668
J5	-1	percentage_stance	24	0.607142857142856
J5	-1	percentage_stance	25	0.584158415841577
J5	-1	percentage_stance	26	0.743902439024397
J5	14	percentage_stance	1	0.639175257731959
J5	14	percentage_stance	6	0.666666666666665
J5	14	percentage_stance	7	0.616279069767441
J5	14	percentage_stance	8	0.674157303370785
J5	14	percentage_stance	9	0.685714285714287
J5	14	percentage_stance	10	0.647058823529416
J5	14	percentage_stance	11	0.699029126213591
J5	14	percentage_stance	14	0.626262626262622
J5	14	percentage_stance	15	0.610526315789471
J5	14	percentage_stance	16	0.680000000000001
J5	14	percentage_stance	17	0.649999999999997
J5	14	percentage_stance	18	0.656249999999994
J5	14	percentage_stance	19	0.648148148148148
J5	14	percentage_stance	22	0.666666666666662
J5	14	percentage_stance	23	0.680851063829778
J5	14	percentage_stance	24	0.602040816326525
J5	14	percentage_stance	25	0.685393258426967
J5	14	percentage_stance	26	0.693069306930692
J5	14	percentage_stance	27	0.612903225806444
J5	14	percentage_stance	28	0.677083333333332
J5	14	percentage_stance	29	0.647619047619046
J5	14	percentage_stance	30	0.595959595959594
J5	14	percentage_stance	33	0.6938775510204
J5	14	percentage_stance	34	0.650000000000002
J5	14	percentage_stance	35	0.657407407407402
J5	14	percentage_stance	36	0.655172413793105
J9	-1	percentage_stance	1	0.735849056603772
J9	-1	percentage_stance	2	0.711111111111115
J9	-1	percentage_stance	3	0.744186046511625
J9	-1	percentage_stance	4	0.646464646464649
J9	-1	percentage_stance	7	0.623931623931612
J9	-1	percentage_stance	8	0.581632653061219
J9	-1	percentage_stance	9	0.625000000000013
J9	-1	percentage_stance	10	0.676767676767673
J9	-1	percentage_stance	11	0.695652173913046
J9	-1	percentage_stance	12	0.729166666666679
J9	-1	percentage_stance	13	0.69387755102041
J9	-1	percentage_stance	17	0.627659574468066
J9	-1	percentage_stance	20	0.70754716981133
J9	-1	percentage_stance	21	0.624999999999978
J9	-1	percentage_stance	22	0.71186440677965
J9	-1	percentage_stance	23	0.672566371681417
J9	-1	percentage_stance	24	0.504854368932032
J9	-1	percentage_stance	25	0.688172043010765
J9	-1	percentage_stance	30	0.71794871794873
J9	-1	percentage_stance	31	0.604651162790725
J9	-1	percentage_stance	32	0.662650602409644
J9	-1	percentage_stance	33	0.712871287128719
J9	-1	percentage_stance	34	0.6695652173913
J9	-1	percentage_stance	35	0.612903225806441
J9	-1	percentage_stance	38	0.685950413223154
J9	-1	percentage_stance	41	0.622641509433975
J9	-1	percentage_stance	42	0.596638655462189
J9	-1	percentage_stance	43	0.700000000000003
J9	-1	percentage_stance	44	0.643564356435655
J9	-1	percentage_stance	45	0.626865671641802
J9	-1	percentage_stance	46	0.715517241379337
J9	-1	percentage_stance	54	0.56521739130436
J9	-1	percentage_stance	55	0.649122807017534
J9	-1	percentage_stance	56	0.637168141592917
J9	-1	percentage_stance	57	0.647540983606559
J9	-1	percentage_stance	61	0.581632653061248
J9	-1	percentage_stance	62	0.607142857142853
J9	-1	percentage_stance	63	0.632075471698114
J9	-1	percentage_stance	64	0.681818181818188
J9	-1	percentage_stance	65	0.603960396039621
J9	-1	percentage_stance	69	0.689075630252087
J9	-1	percentage_stance	70	0.609090909090866
J9	-1	percentage_stance	71	0.693693693693676
J9	-1	percentage_stance	72	0.582524271844661
J9	-1	percentage_stance	73	0.679245283018869
J9	-1	percentage_stance	74	0.749999999999975
J9	-1	percentage_stance	75	0.563106796116507
J9	-1	percentage_stance	76	0.702702702702689
J9	-1	percentage_stance	77	0.684684684684695
J9	-1	percentage_stance	78	0.666666666666686
J9	-1	percentage_stance	79	0.705357142857176
J9	-1	percentage_stance	80	0.758064516129033
J9	-1	percentage_stance	81	0.637362637362613
J9	-1	percentage_stance	82	0.712765957446828
J9	-1	percentage_stance	83	0.718181818181821
J9	-1	percentage_stance	84	0.839999999999991
J9	-1	percentage_stance	85	0.724489795918371
J9	-1	percentage_stance	86	0.634615384615427
J9	-1	percentage_stance	87	0.762711864406811
J9	-1	percentage_stance	88	0.62857142857139
J9	-1	percentage_stance	89	0.696721311475386
J9	-1	percentage_stance	90	0.722689075630275
J9	-1	percentage_stance	91	0.580952380952407
J9	-1	percentage_stance	92	0.635416666666668
J9	-1	percentage_stance	93	0.707865168539334
J9	-1	percentage_stance	94	0.685393258426985
J9	-1	percentage_stance	95	0.637931034482748
J9	-1	percentage_stance	98	0.693069306930714
J9	-1	percentage_stance	99	0.608695652173865
J9	-1	percentage_stance	100	0.752000000000009
J9	-1	percentage_stance	101	0.581818181818175
J9	-1	percentage_stance	102	0.689655172413763
J9	-1	percentage_stance	107	0.725806451612888
J9	-1	percentage_stance	108	0.534653465346544
J9	-1	percentage_stance	109	0.655462184873933
J9	-1	percentage_stance	110	0.626168224299064
J9	1	percentage_stance	1	0.54782608695652
J9	1	percentage_stance	2	0.602272727272728
J9	1	percentage_stance	3	0.551401869158877
J9	1	percentage_stance	4	0.652631578947368
J9	1	percentage_stance	7	0.543478260869558
J9	1	percentage_stance	8	0.577981651376139
J9	1	percentage_stance	9	0.562500000000001
J9	1	percentage_stance	12	0.590476190476186
J9	1	percentage_stance	13	0.575471698113208
J9	1	percentage_stance	14	0.621359223300977
J9	1	percentage_stance	15	0.581632653061217
J9	1	percentage_stance	16	0.585585585585588
J9	1	percentage_stance	17	0.674698795180732
J9	1	percentage_stance	18	0.60194174757282
J9	1	percentage_stance	19	0.574074074074068
J9	1	percentage_stance	20	0.666666666666667
J9	1	percentage_stance	21	0.553398058252429
J9	1	percentage_stance	22	0.499999999999994
J9	1	percentage_stance	23	0.617977528089878
J9	1	percentage_stance	24	0.645161290322578
J9	1	percentage_stance	25	0.648936170212772
J9	1	percentage_stance	26	0.576271186440669
J9	1	percentage_stance	27	0.577319587628868
J9	1	percentage_stance	32	0.645161290322583
J9	1	percentage_stance	33	0.663366336633669
J9	1	percentage_stance	34	0.613207547169812
J9	1	percentage_stance	35	0.613861386138609
J9	1	percentage_stance	36	0.70000000000001
J9	1	percentage_stance	37	0.708333333333333
J9	1	percentage_stance	40	0.535087719298246
J9	1	percentage_stance	41	0.487179487179486
J9	1	percentage_stance	42	0.545454545454545
J9	1	percentage_stance	43	0.586538461538458
J9	1	percentage_stance	44	0.538461538461532
J9	1	percentage_stance	49	0.586206896551735
J9	1	percentage_stance	52	0.555555555555552
J9	1	percentage_stance	53	0.529411764705886
J9	1	percentage_stance	54	0.598360655737694
J9	1	percentage_stance	55	0.565217391304341
J9	1	percentage_stance	56	0.578431372549019
J9	1	percentage_stance	57	0.576923076923063
J9	1	percentage_stance	60	0.670329670329664
J9	1	percentage_stance	61	0.636363636363623
J9	1	percentage_stance	62	0.612612612612606
J9	1	percentage_stance	63	0.606741573033709
J9	1	percentage_stance	64	0.662921348314592
J9	1	percentage_stance	65	0.644230769230773
J9	1	percentage_stance	66	0.599999999999995
J9	1	percentage_stance	67	0.593749999999999
J9	1	percentage_stance	68	0.585858585858605
J9	1	percentage_stance	69	0.581818181818178
J9	1	percentage_stance	72	0.632075471698121
J9	1	percentage_stance	73	0.61616161616161
J9	1	percentage_stance	74	0.59047619047618
J9	1	percentage_stance	75	0.633928571428562
J9	1	percentage_stance	76	0.602150537634411
J9	1	percentage_stance	77	0.611650485436889
J9	1	percentage_stance	78	0.677083333333344
J9	1	percentage_stance	79	0.557692307692301
J9	1	percentage_stance	80	0.666666666666667
J9	1	percentage_stance	81	0.563106796116504
J9	1	percentage_stance	82	0.597938144329901
J9	1	percentage_stance	83	0.62105263157894
J9	1	percentage_stance	84	0.624999999999981
J9	1	percentage_stance	87	0.552631578947362
J9	1	percentage_stance	90	0.619047619047613
J9	1	percentage_stance	91	0.566371681415924
J9	1	percentage_stance	92	0.638095238095225
J9	1	percentage_stance	93	0.620370370370382
J9	1	percentage_stance	94	0.606060606060618
J9	1	percentage_stance	95	0.607476635514027
J9	1	percentage_stance	96	0.621848739495798
J9	1	percentage_stance	97	0.585106382978708
J9	1	percentage_stance	98	0.531914893617026
J9	1	percentage_stance	107	0.632653061224473
J9	1	percentage_stance	108	0.553398058252416
J9	1	percentage_stance	109	0.619047619047613
J9	1	percentage_stance	114	0.519607843137248
J9	1	percentage_stance	117	0.60204081632651
J9	14	percentage_stance	1	0.578947368421048
J9	14	percentage_stance	2	0.632075471698112
J9	14	percentage_stance	3	0.575757575757573
J9	14	percentage_stance	4	0.677419354838706
J9	14	percentage_stance	7	0.571428571428569
J9	14	percentage_stance	8	0.683760683760686
J9	14	percentage_stance	9	0.542553191489371
J9	14	percentage_stance	10	0.543103448275873
J9	14	percentage_stance	11	0.627659574468088
J9	14	percentage_stance	16	0.564705882352936
J9	14	percentage_stance	17	0.578512396694219
J9	14	percentage_stance	18	0.628099173553719
J9	14	percentage_stance	19	0.599999999999997
J9	14	percentage_stance	20	0.578431372549015
J9	14	percentage_stance	21	0.623762376237628
J9	14	percentage_stance	22	0.56521739130435
J9	14	percentage_stance	25	0.655913978494617
J9	14	percentage_stance	26	0.632183908045966
J9	14	percentage_stance	29	0.635416666666676
J9	14	percentage_stance	30	0.716666666666666
J9	14	percentage_stance	31	0.595959595959603
J9	14	percentage_stance	35	0.595505617977546
J9	14	percentage_stance	38	0.609756097560959
J9	14	percentage_stance	39	0.633663366336634
J9	14	percentage_stance	40	0.670212765957436
J9	14	percentage_stance	41	0.645161290322578
J9	14	percentage_stance	42	0.612612612612604
J9	14	percentage_stance	43	0.699029126213601
J9	14	percentage_stance	44	0.586206896551729
J9	14	percentage_stance	45	0.601941747572809
J9	14	percentage_stance	46	0.65094339622642
J9	14	percentage_stance	47	0.617647058823518
J9	14	percentage_stance	48	0.71794871794871
J9	14	percentage_stance	53	0.660194174757265
J9	14	percentage_stance	54	0.606060606060587
J9	14	percentage_stance	59	0.541176470588237
J9	14	percentage_stance	60	0.639639639639622
J9	14	percentage_stance	61	0.681818181818203
J9	14	percentage_stance	62	0.650000000000006
J9	14	percentage_stance	63	0.577981651376148
J9	14	percentage_stance	64	0.660714285714271
J9	14	percentage_stance	67	0.527472527472534
J9	14	percentage_stance	70	0.604166666666636
J9	14	percentage_stance	73	0.579545454545448
J9	14	percentage_stance	74	0.638888888888871
J9	14	percentage_stance	75	0.658536585365872
J9	14	percentage_stance	78	0.69999999999998
J9	14	percentage_stance	79	0.632075471698141
J9	14	percentage_stance	80	0.651376146789022
J9	48	percentage_stance	1	0.687499999999999
J9	48	percentage_stance	5	0.655737704918035
J9	48	percentage_stance	6	0.629629629629634
J9	48	percentage_stance	7	0.697478991596632
J9	48	percentage_stance	8	0.682926829268296
J9	48	percentage_stance	12	0.677966101694915
J9	48	percentage_stance	15	0.642857142857145
J9	48	percentage_stance	16	0.73109243697479
J9	48	percentage_stance	17	0.603448275862064
J9	48	percentage_stance	18	0.615384615384612
J9	48	percentage_stance	19	0.641509433962264
J9	48	percentage_stance	20	0.666666666666667
J9	48	percentage_stance	21	0.651785714285714
J9	48	percentage_stance	22	0.642201834862385
J9	48	percentage_stance	26	0.622807017543858
J9	48	percentage_stance	27	0.706896551724135
J9	48	percentage_stance	28	0.626086956521738
J9	48	percentage_stance	29	0.678571428571422
J9	48	percentage_stance	30	0.714285714285718
J9	48	percentage_stance	33	0.577981651376145
J9	48	percentage_stance	34	0.601851851851843
J9	48	percentage_stance	35	0.647540983606556
J9	48	percentage_stance	36	0.62616822429906
J9	48	percentage_stance	37	0.614035087719293
J9	48	percentage_stance	42	0.641509433962264
J9	48	percentage_stance	43	0.669421487603304
J9	48	percentage_stance	44	0.700787401574804
J9	48	percentage_stance	45	0.603773584905658
J9	48	percentage_stance	46	0.676691729323307
J9	48	percentage_stance	47	0.655737704918027
J9	48	percentage_stance	48	0.569999999999999
J9	48	percentage_stance	49	0.695238095238103
J9	48	percentage_stance	52	0.605042016806715
J9	48	percentage_stance	53	0.548672566371681
J9	48	percentage_stance	54	0.675438596491224
J9	48	percentage_stance	57	0.683760683760691
J9	48	percentage_stance	58	0.624999999999995
J9	48	percentage_stance	59	0.675213675213687
J9	48	percentage_stance	60	0.561983471074377
J9	48	percentage_stance	61	0.654545454545457
J9	48	percentage_stance	62	0.585585585585585
J9	48	percentage_stance	63	0.672000000000012
J9	48	percentage_stance	64	0.672897196261692
J9	48	percentage_stance	67	0.684210526315809
J9	48	percentage_stance	70	0.611570247933874
J9	48	percentage_stance	74	0.672000000000012
J9	48	percentage_stance	77	0.533980582524268
J9	48	percentage_stance	78	0.681818181818191
J9	48	percentage_stance	79	0.691729323308264
J9	48	percentage_stance	80	0.57009345794393
J9	48	percentage_stance	81	0.621848739495806
J9	48	percentage_stance	82	0.613207547169831
J9	48	percentage_stance	83	0.708333333333326
J9	48	percentage_stance	84	0.652892561983463
J9	48	percentage_stance	85	0.654867256637174
J9	48	percentage_stance	89	0.683760683760683
J9	48	percentage_stance	90	0.677685950413209
J9	48	percentage_stance	91	0.672268907563006
J9	48	percentage_stance	92	0.675213675213687
J9	48	percentage_stance	93	0.605504587155945
J9	48	percentage_stance	94	0.598290598290604
J9	48	percentage_stance	99	0.658333333333354
J9	48	percentage_stance	100	0.67479674796746
J9	48	percentage_stance	101	0.623853211009188
J9	48	percentage_stance	102	0.684684684684657
J9	48	percentage_stance	103	0.600000000000025
J9	48	percentage_stance	104	0.590163934426202
J9	48	percentage_stance	105	0.638095238095252
J9	48	percentage_stance	106	0.660869565217378
J9	48	percentage_stance	107	0.682539682539667
J9	48	percentage_stance	108	0.576271186440686
J9	48	percentage_stance	109	0.669724770642174
J9	48	percentage_stance	110	0.654205607476624
J9	48	percentage_stance	111	0.651376146789016
J9	48	percentage_stance	112	0.700000000000026
J9	48	percentage_stance	113	0.686956521739103
J9	48	percentage_stance	114	0.583333333333314
J9	48	percentage_stance	115	0.679245283018825
J9	48	percentage_stance	116	0.623853211009178
J9	48	percentage_stance	117	0.607142857142873
J9	48	percentage_stance	118	0.621848739495821
J9	48	percentage_stance	119	0.638888888888861
J9	48	percentage_stance	120	0.660377358490534
J9	48	percentage_stance	121	0.657657657657671
J9	48	percentage_stance	122	0.66923076923079
J9	48	percentage_stance	123	0.610169491525438
J9	48	percentage_stance	126	0.649484536082435
J9	48	percentage_stance	127	0.658730158730125
J9	48	percentage_stance	128	0.594594594594582
J9	48	percentage_stance	131	0.725663716814165
J9	48	percentage_stance	132	0.638655462184905
J9	48	percentage_stance	133	0.694444444444421
J9	48	percentage_stance	134	0.709090909090904
J9	48	percentage_stance	135	0.700000000000026
J9	48	percentage_stance	141	0.637931034482709
J9	48	percentage_stance	142	0.638655462184888
J9	48	percentage_stance	143	0.633928571428598
J9	48	percentage_stance	144	0.651785714285713
J9	48	percentage_stance	145	0.62608695652176
J9	48	percentage_stance	146	0.61261261261259
J9	48	percentage_stance	147	0.654205607476624
J9	48	percentage_stance	148	0.708333333333286
J9	48	percentage_stance	151	0.64601769911503
J9	48	percentage_stance	152	0.572649572649576
J9	48	percentage_stance	153	0.601562500000012
J9	48	percentage_stance	154	0.676190476190498
J9	48	percentage_stance	155	0.649572649572658
J9	48	percentage_stance	156	0.649572649572675
J9	48	percentage_stance	157	0.560344827586202
J9	48	percentage_stance	158	0.595238095238111
J9	48	percentage_stance	159	0.655462184873955
