# Supplementary material for: Adaptation after vastus lateralis denervation in rats demonstrates neural regulation of joint stresses and strains
Source: eLife. 2018 Sep 3;7:e38215. doi: 10.7554/eLife.38215 (PMC6150696; doi:10.7554/eLife.38215)
Supplement: Figure 6—source data 1. [file elife-38215-fig6-data1.zip › Fig6/joints_stanceEnd.csv]

ratID	des_days	joint	cycle	data
rat21	-1	knee	1	62.150532547341
rat21	-1	knee	2	67.6854450739868
rat21	-1	knee	3	64.0486726292891
rat21	-1	knee	4	72.2473685921402
rat21	-1	knee	5	67.4547440483232
rat21	-1	knee	8	66.8751156016735
rat21	-1	knee	9	66.0527473392356
rat21	-1	knee	14	58.2775232324196
rat21	-1	knee	16	66.9429475672424
rat21	-1	knee	20	65.8501319251159
rat21	-1	knee	21	77.6097427523419
rat21	-1	knee	25	77.6870049483247
rat21	-1	knee	26	74.1237066685304
rat21	-1	knee	27	62.6359741028671
rat21	-1	knee	28	68.0082845976384
rat21	-1	knee	29	68.1051469945377
rat21	-1	knee	30	66.6659267503868
rat21	-1	knee	31	66.7762232086151
rat21	-1	knee	36	69.2601278215257
rat21	-1	knee	38	75.2426548784822
rat21	-1	knee	39	74.7101971793723
rat21	-1	knee	40	71.1011928359069
rat21	-1	knee	41	76.6678912178277
rat21	-1	knee	42	58.8383920555918
rat21	-1	knee	43	62.9657954210872
rat21	-1	knee	44	71.9835280447409
rat21	-1	knee	45	65.446557384399
rat21	-1	knee	51	71.3232750655665
rat21	-1	knee	52	64.6943057741478
rat21	-1	knee	53	61.6879369964902
rat21	-1	knee	56	79.5489728729231
rat21	-1	knee	62	68.5299148727083
rat21	-1	knee	67	57.0784622194239
rat21	-1	knee	68	74.978098063949
rat21	-1	knee	69	66.2260007448893
rat21	-1	knee	70	60.9823711951203
rat21	-1	knee	71	66.6542051403756
rat21	-1	knee	72	69.4838681633373
rat21	-1	knee	73	73.958112635242
rat21	-1	knee	74	69.3848366035297
rat21	-1	knee	75	69.035987515811
rat21	-1	knee	76	64.6189351045209
rat21	-1	knee	77	66.2593346532979
rat21	-1	knee	78	67.6784136162681
rat21	-1	knee	82	50.9013538023127
rat21	-1	knee	83	70.098687097826
rat21	-1	knee	84	57.2438139465893
rat21	-1	knee	85	74.1965221146733
rat21	-1	knee	86	68.4687469024009
rat21	-1	knee	87	69.1634779338531
rat21	-1	knee	88	69.6492593227692
rat21	-1	knee	89	71.4612412252535
rat21	-1	knee	90	76.640238079888
rat21	-1	knee	92	79.8845111195715
rat21	-1	knee	95	61.8975772768124
rat21	-1	knee	97	65.9372187358372
rat21	-1	knee	98	74.1624923792785
rat21	-1	knee	99	77.2846902091007
rat21	-1	knee	102	71.9761437606568
rat21	-1	knee	103	73.6244603204893
rat21	-1	knee	104	72.4330801736923
rat21	-1	knee	105	68.9829514273098
rat21	-1	knee	108	75.9280800944784
rat21	-1	knee	109	73.6648802539673
rat21	-1	knee	110	69.4821807267421
rat21	-1	knee	111	59.9029230313496
rat21	-1	knee	112	59.139472832894
rat21	-1	knee	113	59.4597035371731
rat21	-1	knee	116	75.7672464033609
rat21	-1	knee	117	76.5219349574314
rat21	-1	knee	118	63.193937543276
rat21	-1	knee	119	65.6364242626829
rat21	-1	knee	120	65.8894384425627
rat21	-1	knee	121	72.2092811515015
rat21	-1	knee	122	58.3261079127663
rat21	-1	knee	123	69.0134583656603
rat21	-1	knee	124	63.7357294123645
rat21	-1	knee	125	65.3509059801036
rat21	-1	knee	126	63.2635261107183
rat21	-1	knee	127	70.7131017595175
rat21	-1	knee	128	60.3757833398861
rat21	-1	knee	129	63.3233756612653
rat21	-1	knee	130	73.4832891445636
rat21	-1	knee	131	72.5476188760815
rat21	-1	knee	132	68.0427128253814
rat21	-1	knee	133	75.6624189027991
rat21	-1	knee	135	72.6536015553069
rat21	-1	ankle	1	115.649152529159
rat21	-1	ankle	2	102.792494756288
rat21	-1	ankle	3	106.819339157073
rat21	-1	ankle	4	106.643337470833
rat21	-1	ankle	5	108.035209109026
rat21	-1	ankle	8	108.33728154706
rat21	-1	ankle	9	105.867232891805
rat21	-1	ankle	14	104.955290428693
rat21	-1	ankle	16	105.374863074062
rat21	-1	ankle	20	109.856159981061
rat21	-1	ankle	21	104.302008863106
rat21	-1	ankle	25	109.327334459159
rat21	-1	ankle	26	108.258499451649
rat21	-1	ankle	27	106.54332016765
rat21	-1	ankle	28	111.446477512561
rat21	-1	ankle	29	105.020873100072
rat21	-1	ankle	30	105.232816802216
rat21	-1	ankle	31	109.141332779348
rat21	-1	ankle	36	102.209589815343
rat21	-1	ankle	38	105.882869805531
rat21	-1	ankle	39	117.369050098537
rat21	-1	ankle	40	106.74648054924
rat21	-1	ankle	41	106.476479003816
rat21	-1	ankle	42	96.5555154873089
rat21	-1	ankle	43	91.8420496140782
rat21	-1	ankle	44	115.791212685829
rat21	-1	ankle	45	101.039357218392
rat21	-1	ankle	51	108.884462580216
rat21	-1	ankle	52	113.663783767671
rat21	-1	ankle	53	104.04695558185
rat21	-1	ankle	56	110.365810370914
rat21	-1	ankle	62	108.731505917122
rat21	-1	ankle	67	87.991636391904
rat21	-1	ankle	68	104.435905680483
rat21	-1	ankle	69	112.108909823
rat21	-1	ankle	70	103.628142199687
rat21	-1	ankle	71	106.362707710483
rat21	-1	ankle	72	116.485509469809
rat21	-1	ankle	73	110.063658582732
rat21	-1	ankle	74	106.223721966968
rat21	-1	ankle	75	105.490488757214
rat21	-1	ankle	76	107.414035066892
rat21	-1	ankle	77	107.192597629858
rat21	-1	ankle	78	109.061018844899
rat21	-1	ankle	82	91.5827127240068
rat21	-1	ankle	83	112.93675864981
rat21	-1	ankle	84	97.6961654894854
rat21	-1	ankle	85	100.602404666728
rat21	-1	ankle	86	104.761804942356
rat21	-1	ankle	87	97.1350528285679
rat21	-1	ankle	88	98.9495897988278
rat21	-1	ankle	89	107.56336263269
rat21	-1	ankle	90	102.446658922859
rat21	-1	ankle	92	105.734342378454
rat21	-1	ankle	95	102.202611939292
rat21	-1	ankle	97	110.591069730094
rat21	-1	ankle	98	107.006181690073
rat21	-1	ankle	99	110.057775110777
rat21	-1	ankle	102	110.314028324425
rat21	-1	ankle	103	103.269586334204
rat21	-1	ankle	104	102.881185376321
rat21	-1	ankle	105	103.714006684164
rat21	-1	ankle	108	104.469220833112
rat21	-1	ankle	109	110.308780761429
rat21	-1	ankle	110	101.003864286982
rat21	-1	ankle	111	98.9104868247855
rat21	-1	ankle	112	99.7555598322736
rat21	-1	ankle	113	96.3690125751232
rat21	-1	ankle	116	100.115455538428
rat21	-1	ankle	117	108.849085826105
rat21	-1	ankle	118	96.7920790617563
rat21	-1	ankle	119	100.055214936483
rat21	-1	ankle	120	107.76038946752
rat21	-1	ankle	121	113.041463180468
rat21	-1	ankle	122	104.010111803533
rat21	-1	ankle	123	98.549357348337
rat21	-1	ankle	124	97.9512703025885
rat21	-1	ankle	125	98.4921907688677
rat21	-1	ankle	126	104.027988222196
rat21	-1	ankle	127	104.260516300489
rat21	-1	ankle	128	94.8179832827274
rat21	-1	ankle	129	106.335660116909
rat21	-1	ankle	130	93.4357941168723
rat21	-1	ankle	131	101.577070222198
rat21	-1	ankle	132	101.725692436021
rat21	-1	ankle	133	96.8315721030469
rat21	-1	ankle	135	123.203291481314
rat21	-1	limbV_ln	1	59.4285968449687
rat21	-1	limbV_ln	2	60.6748322497169
rat21	-1	limbV_ln	3	59.5675620889619
rat21	-1	limbV_ln	4	63.8187824266046
rat21	-1	limbV_ln	5	61.7048099228357
rat21	-1	limbV_ln	8	61.4910117147092
rat21	-1	limbV_ln	9	60.411990003125
rat21	-1	limbV_ln	14	55.948549902255
rat21	-1	limbV_ln	16	60.7613689652963
rat21	-1	limbV_ln	20	60.9766819530691
rat21	-1	limbV_ln	21	65.9076152920654
rat21	-1	limbV_ln	25	67.5176199278489
rat21	-1	limbV_ln	26	65.5253593123383
rat21	-1	limbV_ln	27	58.791044742599
rat21	-1	limbV_ln	28	62.6624731111751
rat21	-1	limbV_ln	29	61.9322543452438
rat21	-1	limbV_ln	30	60.8219241238388
rat21	-1	limbV_ln	31	61.2476741771983
rat21	-1	limbV_ln	36	61.5944022397296
rat21	-1	limbV_ln	38	65.1618001938742
rat21	-1	limbV_ln	39	67.537674494546
rat21	-1	limbV_ln	40	63.9029652257741
rat21	-1	limbV_ln	41	66.2720056582689
rat21	-1	limbV_ln	42	54.9684430180175
rat21	-1	limbV_ln	43	56.2115159839594
rat21	-1	limbV_ln	44	65.4718442364757
rat21	-1	limbV_ln	45	59.628231910421
rat21	-1	limbV_ln	51	63.8994073840137
rat21	-1	limbV_ln	52	61.2024089824505
rat21	-1	limbV_ln	53	58.3427880510053
rat21	-1	limbV_ln	56	69.3192795880871
rat21	-1	limbV_ln	62	62.0563471815973
rat21	-1	limbV_ln	67	52.4096765874195
rat21	-1	limbV_ln	68	64.7483669965572
rat21	-1	limbV_ln	69	61.6085335569709
rat21	-1	limbV_ln	70	57.3199578939405
rat21	-1	limbV_ln	71	61.1250048771408
rat21	-1	limbV_ln	72	64.057441329497
rat21	-1	limbV_ln	73	65.8618096000008
rat21	-1	limbV_ln	74	62.4715605206223
rat21	-1	limbV_ln	75	62.3643099807485
rat21	-1	limbV_ln	76	60.0083425866053
rat21	-1	limbV_ln	77	60.7426326822309
rat21	-1	limbV_ln	78	62.0709003192956
rat21	-1	limbV_ln	82	49.8865106977477
rat21	-1	limbV_ln	83	64.1546970986037
rat21	-1	limbV_ln	84	54.5657493819565
rat21	-1	limbV_ln	85	64.0718555623937
rat21	-1	limbV_ln	86	61.9481060299288
rat21	-1	limbV_ln	87	60.5606958223673
rat21	-1	limbV_ln	88	61.5668101375215
rat21	-1	limbV_ln	89	63.9362321524133
rat21	-1	limbV_ln	90	65.8770397142032
rat21	-1	limbV_ln	92	68.1277082257521
rat21	-1	limbV_ln	95	57.9130243301182
rat21	-1	limbV_ln	97	61.5177248160324
rat21	-1	limbV_ln	98	64.9758181114963
rat21	-1	limbV_ln	99	67.2344059764497
rat21	-1	limbV_ln	102	64.5147369620997
rat21	-1	limbV_ln	103	64.011861827298
rat21	-1	limbV_ln	104	63.6607817328022
rat21	-1	limbV_ln	105	61.9031920827296
rat21	-1	limbV_ln	108	65.0033871417107
rat21	-1	limbV_ln	109	65.5695924565635
rat21	-1	limbV_ln	110	61.5646701512871
rat21	-1	limbV_ln	111	56.1497295906144
rat21	-1	limbV_ln	112	55.4593659284351
rat21	-1	limbV_ln	113	55.6486981923223
rat21	-1	limbV_ln	116	64.5617447345219
rat21	-1	limbV_ln	117	66.9496068764194
rat21	-1	limbV_ln	118	57.3555594994797
rat21	-1	limbV_ln	119	59.3913372027421
rat21	-1	limbV_ln	120	61.1138917179345
rat21	-1	limbV_ln	121	65.0238213538045
rat21	-1	limbV_ln	122	56.2706956917364
rat21	-1	limbV_ln	123	60.836742362133
rat21	-1	limbV_ln	124	58.0041132937173
rat21	-1	limbV_ln	125	58.9422438580363
rat21	-1	limbV_ln	126	58.9019990498261
rat21	-1	limbV_ln	127	62.8738315120067
rat21	-1	limbV_ln	128	55.3572852805279
rat21	-1	limbV_ln	129	59.1436547268434
rat21	-1	limbV_ln	130	62.1417700438437
rat21	-1	limbV_ln	131	63.1077392835981
rat21	-1	limbV_ln	132	60.8063002289807
rat21	-1	limbV_ln	133	63.813035273495
rat21	-1	limbV_ln	135	66.3626893606978
rat21	1	knee	3	61.0611042567945
rat21	1	knee	6	59.0416576740834
rat21	1	knee	8	57.9950885703313
rat21	1	knee	11	62.7277890428369
rat21	1	knee	14	55.7257838838131
rat21	1	knee	19	57.3890457990259
rat21	1	knee	20	59.3422970944663
rat21	1	knee	21	59.9444567645451
rat21	1	knee	23	55.9619598445688
rat21	1	knee	24	52.4663890194105
rat21	1	knee	25	58.3903504147738
rat21	1	knee	26	57.6185852839287
rat21	1	knee	27	58.3940032840924
rat21	1	knee	30	59.5982707521333
rat21	1	knee	31	63.1134777371184
rat21	1	knee	32	56.0469240426
rat21	1	knee	33	52.8660021121313
rat21	1	knee	34	59.0737665898868
rat21	1	knee	35	59.3736258480509
rat21	1	knee	36	57.8840100960942
rat21	1	knee	37	61.5151569751616
rat21	1	knee	39	56.9162562176147
rat21	1	knee	42	59.9488207766633
rat21	1	knee	44	56.2474205807726
rat21	1	knee	45	56.4168853792649
rat21	1	knee	46	61.7503572143813
rat21	1	knee	47	56.5763662434936
rat21	1	knee	48	59.6094347600154
rat21	1	knee	49	57.5556501500985
rat21	1	knee	51	61.3304402749757
rat21	1	knee	53	56.2816884715726
rat21	1	knee	56	54.5840675713001
rat21	1	knee	59	58.706838417873
rat21	1	knee	60	58.648085631313
rat21	1	knee	61	56.8849662875435
rat21	1	knee	62	53.9883199972712
rat21	1	knee	63	57.9900377356197
rat21	1	knee	64	55.9940288371358
rat21	1	knee	65	56.8142708674226
rat21	1	knee	66	55.4309098380525
rat21	1	knee	67	59.4310653567271
rat21	1	knee	68	56.322317553902
rat21	1	knee	69	56.88038141071
rat21	1	knee	70	59.0095320288665
rat21	1	knee	71	56.1442153312342
rat21	1	knee	72	56.8233065828351
rat21	1	knee	73	58.3984546046282
rat21	1	knee	74	53.2189394364088
rat21	1	knee	78	52.3369617754979
rat21	1	knee	79	53.5294429111618
rat21	1	knee	80	57.2829686147058
rat21	1	knee	82	56.6620572767884
rat21	1	knee	83	56.2827030552329
rat21	1	knee	84	55.8585938770178
rat21	1	ankle	3	117.217326824103
rat21	1	ankle	6	119.765632437815
rat21	1	ankle	8	110.701279450449
rat21	1	ankle	11	119.473030455746
rat21	1	ankle	14	114.235326778941
rat21	1	ankle	19	124.257438009517
rat21	1	ankle	20	123.038639729828
rat21	1	ankle	21	121.969635382604
rat21	1	ankle	23	111.777493286914
rat21	1	ankle	24	112.701676529618
rat21	1	ankle	25	120.802349717698
rat21	1	ankle	26	124.151374080932
rat21	1	ankle	27	126.790110100836
rat21	1	ankle	30	115.53487968888
rat21	1	ankle	31	120.833137262105
rat21	1	ankle	32	121.883208734547
rat21	1	ankle	33	120.615303676722
rat21	1	ankle	34	124.41520457397
rat21	1	ankle	35	118.159010933407
rat21	1	ankle	36	118.397291484096
rat21	1	ankle	37	126.401401048984
rat21	1	ankle	39	118.682997799681
rat21	1	ankle	42	121.924049170606
rat21	1	ankle	44	113.845836006477
rat21	1	ankle	45	122.15899174567
rat21	1	ankle	46	133.850180644919
rat21	1	ankle	47	118.48274609192
rat21	1	ankle	48	128.50576621159
rat21	1	ankle	49	118.905200638169
rat21	1	ankle	51	113.24664066109
rat21	1	ankle	53	121.545315593017
rat21	1	ankle	56	122.452053317773
rat21	1	ankle	59	111.675889111608
rat21	1	ankle	60	124.075452337008
rat21	1	ankle	61	122.038954089623
rat21	1	ankle	62	124.878158949004
rat21	1	ankle	63	117.836511217237
rat21	1	ankle	64	124.512133859388
rat21	1	ankle	65	117.744105399534
rat21	1	ankle	66	122.707480992641
rat21	1	ankle	67	130.780818781289
rat21	1	ankle	68	128.809629818603
rat21	1	ankle	69	125.921817652322
rat21	1	ankle	70	123.662844293837
rat21	1	ankle	71	121.319919291051
rat21	1	ankle	72	121.329641528656
rat21	1	ankle	73	123.314178423607
rat21	1	ankle	74	123.978061106396
rat21	1	ankle	78	115.663673465035
rat21	1	ankle	79	118.284287852946
rat21	1	ankle	80	121.384244115442
rat21	1	ankle	82	120.54211933454
rat21	1	ankle	83	118.953173334974
rat21	1	ankle	84	119.230853619008
rat21	1	limbV_ln	3	60.6317133757586
rat21	1	limbV_ln	6	59.3550089385424
rat21	1	limbV_ln	8	58.6016917553896
rat21	1	limbV_ln	11	61.8004002715748
rat21	1	limbV_ln	14	57.4549089039785
rat21	1	limbV_ln	19	58.7564797434662
rat21	1	limbV_ln	20	60.6609925785538
rat21	1	limbV_ln	21	60.6241911535936
rat21	1	limbV_ln	23	57.4396625227399
rat21	1	limbV_ln	24	55.148326342892
rat21	1	limbV_ln	25	60.1920058356674
rat21	1	limbV_ln	26	59.7320692623022
rat21	1	limbV_ln	27	59.6206511890904
rat21	1	limbV_ln	30	59.5430345353286
rat21	1	limbV_ln	31	62.2830569033226
rat21	1	limbV_ln	32	58.1192193110582
rat21	1	limbV_ln	33	55.4305155056482
rat21	1	limbV_ln	34	59.9280758028448
rat21	1	limbV_ln	35	59.451573472063
rat21	1	limbV_ln	36	58.8070285341298
rat21	1	limbV_ln	37	61.6591268947839
rat21	1	limbV_ln	39	58.8267793249776
rat21	1	limbV_ln	42	61.2551836842762
rat21	1	limbV_ln	44	58.0636407733972
rat21	1	limbV_ln	45	59.370848760383
rat21	1	limbV_ln	46	62.0471283146571
rat21	1	limbV_ln	47	58.7559680578619
rat21	1	limbV_ln	48	60.7289073163548
rat21	1	limbV_ln	49	59.1626167509362
rat21	1	limbV_ln	51	60.7374770952503
rat21	1	limbV_ln	53	58.2335041381878
rat21	1	limbV_ln	56	57.4378281846794
rat21	1	limbV_ln	58	38.02411404578
rat21	1	limbV_ln	59	59.9883918920806
rat21	1	limbV_ln	60	60.5128138443022
rat21	1	limbV_ln	61	58.5399261770688
rat21	1	limbV_ln	62	56.6769067352713
rat21	1	limbV_ln	63	59.5656164404674
rat21	1	limbV_ln	64	57.9346214959534
rat21	1	limbV_ln	65	59.0070077260285
rat21	1	limbV_ln	66	58.3670347955995
rat21	1	limbV_ln	67	59.4015056874457
rat21	1	limbV_ln	68	58.7190031359588
rat21	1	limbV_ln	69	59.5030009196458
rat21	1	limbV_ln	70	59.2005787756811
rat21	1	limbV_ln	71	57.4318628839416
rat21	1	limbV_ln	72	58.9589002011042
rat21	1	limbV_ln	73	60.1767825026583
rat21	1	limbV_ln	74	55.9220993842844
rat21	1	limbV_ln	78	54.7749284664143
rat21	1	limbV_ln	79	56.5580893524245
rat21	1	limbV_ln	80	58.4686376398523
rat21	1	limbV_ln	82	58.2378078978553
rat21	1	limbV_ln	83	57.9217540681714
rat21	1	limbV_ln	84	56.8996511024996
rat21	14	knee	33	79.5250997331032
rat21	14	knee	43	70.5040394000781
rat21	14	knee	91	78.5858770680377
rat21	14	ankle	33	138.172414840885
rat21	14	ankle	43	125.950606065857
rat21	14	ankle	91	131.646995137037
rat21	14	limbV_ln	33	69.143062828155
rat21	14	limbV_ln	43	63.0774105378699
rat21	14	limbV_ln	91	67.6206651882379
rat21	48	hip	1	92.7764598221602
rat21	48	hip	6	97.9463430519536
rat21	48	hip	7	96.6044940049651
rat21	48	hip	8	97.1931964540385
rat21	48	hip	11	99.5158588799378
rat21	48	hip	12	95.9796910490602
rat21	48	hip	13	97.2133466479835
rat21	48	hip	14	97.8275941410921
rat21	48	hip	17	94.5668948516857
rat21	48	hip	18	96.5420036332878
rat21	48	hip	20	98.5406393738804
rat21	48	hip	21	93.3050589715615
rat21	48	hip	22	95.1236579915192
rat21	48	hip	23	94.5901345519578
rat21	48	hip	24	99.0227937773413
rat21	48	hip	27	93.1800816250164
rat21	48	hip	28	95.9662493883394
rat21	48	hip	29	96.9523870681327
rat21	48	hip	30	96.8479846112391
rat21	48	hip	31	101.082317174791
rat21	48	hip	32	96.1808601521867
rat21	48	hip	33	95.8976561268147
rat21	48	hip	36	96.1826337620466
rat21	48	hip	37	91.6316179700151
rat21	48	hip	38	97.5295744845415
rat21	48	hip	39	94.9161592496984
rat21	48	hip	40	95.9273112912237
rat21	48	hip	43	91.6038604304081
rat21	48	hip	44	94.087536685989
rat21	48	hip	45	94.2657530696384
rat21	48	hip	46	92.9639179461695
rat21	48	hip	47	98.8764515262916
rat21	48	hip	49	99.1748680913385
rat21	48	hip	50	97.8539882922768
rat21	48	hip	51	97.3057107269522
rat21	48	hip	52	97.4354998069024
rat21	48	hip	53	94.6243310285655
rat21	48	hip	54	96.5785974457043
rat21	48	hip	55	100.495875407707
rat21	48	hip	56	93.2854930318329
rat21	48	hip	57	97.864004075161
rat21	48	hip	58	95.4254732503446
rat21	48	hip	59	95.1322334480783
rat21	48	hip	60	97.4459411277319
rat21	48	hip	61	95.1419892502359
rat21	48	hip	62	96.5241268119323
rat21	48	hip	63	94.5320411634916
rat21	48	hip	64	98.4980562531122
rat21	48	hip	65	94.6186395342844
rat21	48	hip	66	97.7843382693302
rat21	48	hip	67	93.3734457422587
rat21	48	hip	71	89.7355596024208
rat21	48	hip	72	96.3011482513697
rat21	48	hip	75	99.6619282105137
rat21	48	hip	78	94.8640395755682
rat21	48	hip	79	95.3745383347727
rat21	48	knee	1	77.8503478617699
rat21	48	knee	6	79.2766918196447
rat21	48	knee	7	79.0959078937064
rat21	48	knee	8	78.4900381169243
rat21	48	knee	11	82.7727352929343
rat21	48	knee	12	76.2786414013826
rat21	48	knee	13	77.7530146969048
rat21	48	knee	14	81.5023831426656
rat21	48	knee	17	82.1146104465797
rat21	48	knee	18	85.6077676722673
rat21	48	knee	20	87.678957000048
rat21	48	knee	21	83.6650912732343
rat21	48	knee	22	82.070393523136
rat21	48	knee	23	84.2188542023606
rat21	48	knee	24	82.9761082030732
rat21	48	knee	27	83.1046795661529
rat21	48	knee	28	82.2277478526718
rat21	48	knee	29	82.5274618707591
rat21	48	knee	30	83.5816387894348
rat21	48	knee	31	89.1877468813253
rat21	48	knee	32	81.2128291764536
rat21	48	knee	33	84.0167111588462
rat21	48	knee	36	85.4888095365697
rat21	48	knee	37	79.0840907060607
rat21	48	knee	38	79.9015897815528
rat21	48	knee	39	79.2243977857421
rat21	48	knee	40	83.1731106647193
rat21	48	knee	43	81.4584493823866
rat21	48	knee	44	83.0327468213506
rat21	48	knee	45	83.588004544688
rat21	48	knee	46	83.49367740812
rat21	48	knee	47	85.074423585849
rat21	48	knee	49	81.7392388212089
rat21	48	knee	50	78.9355842866275
rat21	48	knee	51	82.6984891747247
rat21	48	knee	52	83.2955029479007
rat21	48	knee	53	82.8108774201699
rat21	48	knee	54	80.393504669854
rat21	48	knee	55	81.250232467307
rat21	48	knee	56	79.7788820205098
rat21	48	knee	57	79.5647840008532
rat21	48	knee	58	85.5914504239152
rat21	48	knee	59	80.1573166814931
rat21	48	knee	60	81.1503214226036
rat21	48	knee	61	84.5005449333553
rat21	48	knee	62	80.9707553998446
rat21	48	knee	63	78.8068642426801
rat21	48	knee	64	80.9341995463754
rat21	48	knee	65	80.088433320156
rat21	48	knee	66	79.3980963942155
rat21	48	knee	67	82.2761918799475
rat21	48	knee	71	79.4034913004551
rat21	48	knee	72	80.0087561927513
rat21	48	knee	75	87.1008016609648
rat21	48	knee	78	82.6877353724052
rat21	48	knee	79	80.684280950376
rat21	48	ankle	1	125.743107329597
rat21	48	ankle	6	123.616228864861
rat21	48	ankle	7	126.333815423131
rat21	48	ankle	8	128.388149443422
rat21	48	ankle	11	133.402952833432
rat21	48	ankle	12	124.579787296482
rat21	48	ankle	13	127.292273527265
rat21	48	ankle	14	132.016255758444
rat21	48	ankle	17	133.598289056946
rat21	48	ankle	18	123.541703589381
rat21	48	ankle	20	137.954707686505
rat21	48	ankle	21	135.995493543594
rat21	48	ankle	22	124.879064457189
rat21	48	ankle	23	133.902416442084
rat21	48	ankle	24	130.551244778055
rat21	48	ankle	27	130.390184672093
rat21	48	ankle	28	132.099462930311
rat21	48	ankle	29	127.048471119134
rat21	48	ankle	30	132.738681055142
rat21	48	ankle	31	132.003157874026
rat21	48	ankle	32	126.169700791717
rat21	48	ankle	33	134.961723024207
rat21	48	ankle	36	127.052983884586
rat21	48	ankle	37	126.196456398188
rat21	48	ankle	38	129.20224295801
rat21	48	ankle	39	122.083735498168
rat21	48	ankle	40	132.053215533645
rat21	48	ankle	43	133.076556204919
rat21	48	ankle	44	128.724734260979
rat21	48	ankle	45	135.078009604546
rat21	48	ankle	46	132.854296786383
rat21	48	ankle	47	126.63937351241
rat21	48	ankle	49	129.729935353024
rat21	48	ankle	50	132.351300420115
rat21	48	ankle	51	129.996784177324
rat21	48	ankle	52	130.640681694879
rat21	48	ankle	53	132.821047921207
rat21	48	ankle	54	127.45893379968
rat21	48	ankle	55	129.233309583969
rat21	48	ankle	56	128.993926791067
rat21	48	ankle	57	125.527706785539
rat21	48	ankle	58	133.611360518461
rat21	48	ankle	59	131.263910855322
rat21	48	ankle	60	127.570715213448
rat21	48	ankle	61	133.317036090098
rat21	48	ankle	62	130.112857932221
rat21	48	ankle	63	126.143001055404
rat21	48	ankle	64	127.162357213024
rat21	48	ankle	65	131.986073046901
rat21	48	ankle	66	126.479132669683
rat21	48	ankle	67	130.29442115009
rat21	48	ankle	71	124.343659402206
rat21	48	ankle	72	129.837042259806
rat21	48	ankle	75	134.019532045193
rat21	48	ankle	78	125.746131518687
rat21	48	ankle	79	124.048816100538
rat21	48	limbV_ang	1	147.675302184228
rat21	48	limbV_ang	6	151.318155703254
rat21	48	limbV_ang	7	150.782647511425
rat21	48	limbV_ang	8	152.277663863534
rat21	48	limbV_ang	11	152.842736559659
rat21	48	limbV_ang	12	151.667403153001
rat21	48	limbV_ang	13	152.519122501825
rat21	48	limbV_ang	14	151.695988847064
rat21	48	limbV_ang	17	148.411020040217
rat21	48	limbV_ang	18	145.686449251381
rat21	48	limbV_ang	20	149.597693220194
rat21	48	limbV_ang	21	146.658766237783
rat21	48	limbV_ang	22	146.916006940417
rat21	48	limbV_ang	23	147.055200526938
rat21	48	limbV_ang	24	151.529320218026
rat21	48	limbV_ang	27	145.565603777316
rat21	48	limbV_ang	28	149.369078098804
rat21	48	limbV_ang	29	148.860679420996
rat21	48	limbV_ang	30	149.456664471782
rat21	48	limbV_ang	31	149.701262011834
rat21	48	limbV_ang	32	148.84735387721
rat21	48	limbV_ang	33	148.750041368283
rat21	48	limbV_ang	36	146.227078562145
rat21	48	limbV_ang	37	145.731320509462
rat21	48	limbV_ang	38	151.819551278525
rat21	48	limbV_ang	39	147.956327271847
rat21	48	limbV_ang	40	148.67606266908
rat21	48	limbV_ang	43	145.762958957269
rat21	48	limbV_ang	44	146.098398131942
rat21	48	limbV_ang	45	147.443764754542
rat21	48	limbV_ang	46	145.685988616494
rat21	48	limbV_ang	47	149.030362097076
rat21	48	limbV_ang	49	152.300225795898
rat21	48	limbV_ang	50	153.57487339839
rat21	48	limbV_ang	51	149.831726517173
rat21	48	limbV_ang	52	149.713196895599
rat21	48	limbV_ang	53	147.794154518007
rat21	48	limbV_ang	54	150.109614181497
rat21	48	limbV_ang	55	153.912474687483
rat21	48	limbV_ang	56	147.590507152431
rat21	48	limbV_ang	57	151.488033096035
rat21	48	limbV_ang	58	146.885797003846
rat21	48	limbV_ang	59	149.729715123826
rat21	48	limbV_ang	60	150.500430433294
rat21	48	limbV_ang	61	147.261107001037
rat21	48	limbV_ang	62	150.306217230509
rat21	48	limbV_ang	63	148.853363343076
rat21	48	limbV_ang	64	151.632174127434
rat21	48	limbV_ang	65	149.463627059311
rat21	48	limbV_ang	66	151.779153309371
rat21	48	limbV_ang	67	146.302558754871
rat21	48	limbV_ang	71	143.214281806712
rat21	48	limbV_ang	72	150.659138212313
rat21	48	limbV_ang	75	150.170391819126
rat21	48	limbV_ang	78	146.425095627584
rat21	48	limbV_ang	79	147.863640802351
rat21	48	limbV_ln	1	67.7720682183886
rat21	48	limbV_ln	6	68.6840827474578
rat21	48	limbV_ln	7	68.5305714774121
rat21	48	limbV_ln	8	68.4460904136064
rat21	48	limbV_ln	11	71.5043830802588
rat21	48	limbV_ln	12	66.9053602144576
rat21	48	limbV_ln	13	68.236828001847
rat21	48	limbV_ln	14	70.6555023601893
rat21	48	limbV_ln	17	70.7643739064856
rat21	48	limbV_ln	18	71.6402415962766
rat21	48	limbV_ln	20	74.0556128936719
rat21	48	limbV_ln	21	71.6830373603623
rat21	48	limbV_ln	22	70.1491377013083
rat21	48	limbV_ln	23	71.9439047553024
rat21	48	limbV_ln	24	71.196169883741
rat21	48	limbV_ln	27	71.1840257927869
rat21	48	limbV_ln	28	70.7408868113424
rat21	48	limbV_ln	29	71.3522346032106
rat21	48	limbV_ln	30	71.8413490990085
rat21	48	limbV_ln	31	74.6675546858847
rat21	48	limbV_ln	32	69.8989488130995
rat21	48	limbV_ln	33	72.1630984211183
rat21	48	limbV_ln	36	71.662876948432
rat21	48	limbV_ln	37	69.0378772820948
rat21	48	limbV_ln	38	69.5160608318666
rat21	48	limbV_ln	39	68.5547777643725
rat21	48	limbV_ln	40	71.1085338247767
rat21	48	limbV_ln	43	70.7505249470477
rat21	48	limbV_ln	44	71.3280165372205
rat21	48	limbV_ln	45	71.8944332349139
rat21	48	limbV_ln	46	71.289970915109
rat21	48	limbV_ln	47	72.0364180137622
rat21	48	limbV_ln	49	70.9189623435017
rat21	48	limbV_ln	50	69.7888252899109
rat21	48	limbV_ln	51	71.530731555155
rat21	48	limbV_ln	52	71.8287430869321
rat21	48	limbV_ln	53	71.2255720916603
rat21	48	limbV_ln	54	69.6086011306851
rat21	48	limbV_ln	55	69.6193489167433
rat21	48	limbV_ln	56	69.6962606657512
rat21	48	limbV_ln	57	69.0856346105299
rat21	48	limbV_ln	58	72.5391574102672
rat21	48	limbV_ln	59	70.229123281985
rat21	48	limbV_ln	60	69.8759709763392
rat21	48	limbV_ln	61	72.3634661703035
rat21	48	limbV_ln	62	70.040289014632
rat21	48	limbV_ln	63	68.4561246787237
rat21	48	limbV_ln	64	69.4270191403576
rat21	48	limbV_ln	65	69.8386192478176
rat21	48	limbV_ln	66	68.8202154267246
rat21	48	limbV_ln	67	70.7421466857945
rat21	48	limbV_ln	71	68.6625991131198
rat21	48	limbV_ln	72	69.831445352483
rat21	48	limbV_ln	75	73.7282245031245
rat21	48	limbV_ln	78	70.6761261234989
rat21	48	limbV_ln	79	69.6878971122256
rat22	-1	hip	1	100.752286191889
rat22	-1	hip	2	100.572055381594
rat22	-1	hip	3	99.3821672228774
rat22	-1	hip	4	98.17429465746
rat22	-1	hip	7	101.819715729622
rat22	-1	hip	9	100.76125843902
rat22	-1	hip	10	94.6210956075674
rat22	-1	hip	13	96.9095055807015
rat22	-1	hip	14	95.0917532453988
rat22	-1	hip	15	93.372835416277
rat22	-1	hip	16	97.6267277021994
rat22	-1	hip	22	102.942238628863
rat22	-1	hip	23	99.7332393643551
rat22	-1	hip	24	101.820351261319
rat22	-1	hip	31	95.4555110905664
rat22	-1	hip	32	96.4970400844949
rat22	-1	hip	33	98.6891974072325
rat22	-1	hip	34	102.870419349057
rat22	-1	hip	35	102.34005284197
rat22	-1	hip	38	98.3428605330976
rat22	-1	hip	39	105.731989028334
rat22	-1	hip	40	94.8462391413909
rat22	-1	hip	46	97.8405176753379
rat22	-1	hip	53	99.356758662566
rat22	-1	hip	54	101.968555347388
rat22	-1	hip	55	96.1494400093891
rat22	-1	hip	56	89.3412259852034
rat22	-1	hip	63	97.5260700736244
rat22	-1	hip	67	99.0159360190496
rat22	-1	hip	72	97.6993948228915
rat22	-1	hip	73	95.0147529503273
rat22	-1	hip	74	96.8165732375926
rat22	-1	hip	75	96.9745080753283
rat22	-1	hip	76	98.4991371469857
rat22	-1	hip	77	97.6806180167198
rat22	-1	hip	80	90.7996402075108
rat22	-1	hip	81	94.4255077957363
rat22	-1	hip	82	95.9901456236899
rat22	-1	hip	83	96.1164420599258
rat22	-1	hip	84	94.3777480797167
rat22	-1	hip	85	99.2592517821147
rat22	-1	knee	1	77.8210514447819
rat22	-1	knee	2	73.4434110815981
rat22	-1	knee	3	82.0415902451197
rat22	-1	knee	4	67.7035738921371
rat22	-1	knee	7	69.8519436489874
rat22	-1	knee	9	74.9484974124928
rat22	-1	knee	10	57.3239502592314
rat22	-1	knee	13	77.5949020966989
rat22	-1	knee	14	69.0914415074947
rat22	-1	knee	15	50.6171313257258
rat22	-1	knee	16	80.811806114764
rat22	-1	knee	22	59.7015212673524
rat22	-1	knee	23	70.7068937753228
rat22	-1	knee	24	69.4126517404009
rat22	-1	knee	31	67.405060046579
rat22	-1	knee	32	70.8425444825695
rat22	-1	knee	33	68.1903168798673
rat22	-1	knee	34	71.6217179709236
rat22	-1	knee	35	59.9401769091373
rat22	-1	knee	38	61.5474495496014
rat22	-1	knee	39	76.9397348089881
rat22	-1	knee	40	68.6632782910516
rat22	-1	knee	46	84.7871808415605
rat22	-1	knee	53	71.7045768196007
rat22	-1	knee	54	68.0368073164422
rat22	-1	knee	55	72.6519429425665
rat22	-1	knee	56	63.2941264173894
rat22	-1	knee	63	72.9578640459217
rat22	-1	knee	67	75.2988343766362
rat22	-1	knee	72	75.559477443434
rat22	-1	knee	73	70.4636555663638
rat22	-1	knee	74	74.7097673728943
rat22	-1	knee	75	70.0583732526303
rat22	-1	knee	76	65.4901154865642
rat22	-1	knee	77	59.2487106565121
rat22	-1	knee	80	68.3887910319432
rat22	-1	knee	81	61.5747655521834
rat22	-1	knee	82	78.477884042842
rat22	-1	knee	83	72.6008554213553
rat22	-1	knee	84	69.7680599518887
rat22	-1	knee	85	64.7804664926886
rat22	-1	ankle	1	104.2837242271
rat22	-1	ankle	2	104.398628727438
rat22	-1	ankle	3	110.56596679441
rat22	-1	ankle	4	116.57472890009
rat22	-1	ankle	7	114.961295596486
rat22	-1	ankle	9	105.057410441794
rat22	-1	ankle	10	94.5417186813993
rat22	-1	ankle	13	98.4831814031135
rat22	-1	ankle	14	107.831778108697
rat22	-1	ankle	15	84.8352909296047
rat22	-1	ankle	16	111.286681542889
rat22	-1	ankle	22	103.130821426442
rat22	-1	ankle	23	107.425491910016
rat22	-1	ankle	24	119.763144687921
rat22	-1	ankle	31	102.458807739134
rat22	-1	ankle	32	113.180330983755
rat22	-1	ankle	33	119.539461658097
rat22	-1	ankle	34	119.257727694957
rat22	-1	ankle	35	102.58229857617
rat22	-1	ankle	38	105.078145841637
rat22	-1	ankle	39	115.405543578143
rat22	-1	ankle	40	117.401906785986
rat22	-1	ankle	46	118.84782151494
rat22	-1	ankle	53	114.095918659496
rat22	-1	ankle	54	107.91438096671
rat22	-1	ankle	55	99.1839483423527
rat22	-1	ankle	56	93.4145057548541
rat22	-1	ankle	63	109.76728873414
rat22	-1	ankle	67	116.760672331386
rat22	-1	ankle	72	110.409471523747
rat22	-1	ankle	73	125.498695546242
rat22	-1	ankle	74	113.306660548027
rat22	-1	ankle	75	112.822264823443
rat22	-1	ankle	76	115.007257957051
rat22	-1	ankle	77	103.118841016636
rat22	-1	ankle	80	102.965366789738
rat22	-1	ankle	81	103.885715290302
rat22	-1	ankle	82	121.356454683304
rat22	-1	ankle	83	110.27301848211
rat22	-1	ankle	84	115.619898597969
rat22	-1	ankle	85	117.507501655108
rat22	-1	limbV_ang	1	150.859834380728
rat22	-1	limbV_ang	2	153.654224095434
rat22	-1	limbV_ang	3	148.266492157209
rat22	-1	limbV_ang	4	158.537097808053
rat22	-1	limbV_ang	7	160.136416920243
rat22	-1	limbV_ang	9	153.017825739233
rat22	-1	limbV_ang	10	156.38784754625
rat22	-1	limbV_ang	13	145.985922590611
rat22	-1	limbV_ang	14	152.029686979187
rat22	-1	limbV_ang	15	156.885994466553
rat22	-1	limbV_ang	16	147.546697694626
rat22	-1	limbV_ang	22	165.267556509316
rat22	-1	limbV_ang	23	155.375478936684
rat22	-1	limbV_ang	24	161.821923722702
rat22	-1	limbV_ang	31	152.324991465232
rat22	-1	limbV_ang	32	153.672409932834
rat22	-1	limbV_ang	33	159.516415839275
rat22	-1	limbV_ang	34	161.109153310712
rat22	-1	limbV_ang	35	164.157936678261
rat22	-1	limbV_ang	38	159.919614504338
rat22	-1	limbV_ang	39	159.068678927202
rat22	-1	limbV_ang	40	154.69888449836
rat22	-1	limbV_ang	46	146.80237043996
rat22	-1	limbV_ang	53	156.166069091627
rat22	-1	limbV_ang	54	159.678255128924
rat22	-1	limbV_ang	55	148.976744003223
rat22	-1	limbV_ang	56	146.827458595415
rat22	-1	limbV_ang	63	152.232103992063
rat22	-1	limbV_ang	67	153.953288307364
rat22	-1	limbV_ang	72	150.961829891026
rat22	-1	limbV_ang	73	155.932541009682
rat22	-1	limbV_ang	74	151.306215999876
rat22	-1	limbV_ang	75	154.58440786078
rat22	-1	limbV_ang	76	160.04501097849
rat22	-1	limbV_ang	77	159.990901171854
rat22	-1	limbV_ang	80	147.135860731504
rat22	-1	limbV_ang	81	155.600734161111
rat22	-1	limbV_ang	82	149.852140474622
rat22	-1	limbV_ang	83	151.406927451434
rat22	-1	limbV_ang	84	153.012143317308
rat22	-1	limbV_ang	85	162.006554447873
rat22	-1	limbV_ln	1	64.3122074603706
rat22	-1	limbV_ln	2	62.234940564057
rat22	-1	limbV_ln	3	67.0413510404895
rat22	-1	limbV_ln	4	61.1279335379484
rat22	-1	limbV_ln	7	62.2268720368204
rat22	-1	limbV_ln	9	62.9906687749512
rat22	-1	limbV_ln	10	51.8779569492045
rat22	-1	limbV_ln	13	62.8117372352781
rat22	-1	limbV_ln	14	60.661851204237
rat22	-1	limbV_ln	15	46.919775897632
rat22	-1	limbV_ln	16	66.4642844727008
rat22	-1	limbV_ln	22	54.8806999176052
rat22	-1	limbV_ln	23	61.6175543534111
rat22	-1	limbV_ln	24	62.6269618587087
rat22	-1	limbV_ln	31	58.4728639659046
rat22	-1	limbV_ln	32	62.2602469342379
rat22	-1	limbV_ln	33	61.9809438450944
rat22	-1	limbV_ln	34	63.8000861440197
rat22	-1	limbV_ln	35	55.4254641683671
rat22	-1	limbV_ln	38	56.1235901055398
rat22	-1	limbV_ln	39	66.3167042473014
rat22	-1	limbV_ln	40	62.0013516234113
rat22	-1	limbV_ln	46	69.8600078945705
rat22	-1	limbV_ln	53	62.8449476817989
rat22	-1	limbV_ln	54	60.1011632464274
rat22	-1	limbV_ln	55	59.8832943619006
rat22	-1	limbV_ln	56	54.6551175512378
rat22	-1	limbV_ln	63	63.102843710054
rat22	-1	limbV_ln	67	65.2979922089324
rat22	-1	limbV_ln	72	63.8653383800734
rat22	-1	limbV_ln	73	63.7536914271862
rat22	-1	limbV_ln	74	64.2455328282751
rat22	-1	limbV_ln	75	61.9068265394266
rat22	-1	limbV_ln	76	59.6500202535431
rat22	-1	limbV_ln	77	55.592616386028
rat22	-1	limbV_ln	80	59.025864636932
rat22	-1	limbV_ln	81	56.0688367809189
rat22	-1	limbV_ln	82	67.9382140393011
rat22	-1	limbV_ln	83	62.3247195576368
rat22	-1	limbV_ln	84	61.9363180963138
rat22	-1	limbV_ln	85	59.8797585888874
rat22	1	hip	2	101.983394942475
rat22	1	hip	3	99.0088530024181
rat22	1	hip	5	102.128575960661
rat22	1	hip	6	93.566800817353
rat22	1	hip	7	97.6302303478829
rat22	1	hip	13	94.0767970152316
rat22	1	hip	15	99.9186915655656
rat22	1	hip	16	92.6802135716957
rat22	1	hip	18	95.9703354625269
rat22	1	hip	19	96.023214343621
rat22	1	hip	21	91.1431025098958
rat22	1	hip	27	93.559992436544
rat22	1	hip	28	94.74437764237
rat22	1	hip	29	94.5911481715671
rat22	1	hip	30	94.4027981697151
rat22	1	hip	31	92.2978159173309
rat22	1	hip	32	94.6596855866596
rat22	1	hip	33	95.0842514496224
rat22	1	hip	34	94.8612837031379
rat22	1	hip	38	93.5238200600254
rat22	1	hip	39	91.4371708088258
rat22	1	hip	42	94.5020857782243
rat22	1	hip	43	95.7737655689736
rat22	1	hip	44	93.1316484157806
rat22	1	hip	52	93.8018154390597
rat22	1	hip	53	100.293069504861
rat22	1	hip	54	93.2261016974618
rat22	1	hip	55	94.1418441983961
rat22	1	hip	56	97.4183213340677
rat22	1	hip	59	91.6552998500625
rat22	1	hip	63	91.8214083623538
rat22	1	hip	66	95.7378349415038
rat22	1	hip	67	94.1746923928718
rat22	1	hip	79	94.7645583703472
rat22	1	hip	81	96.0056353064637
rat22	1	knee	2	66.8761411897208
rat22	1	knee	3	64.8562310474429
rat22	1	knee	5	65.3857518516707
rat22	1	knee	6	49.875250122461
rat22	1	knee	7	64.9148644873873
rat22	1	knee	13	61.9091402237874
rat22	1	knee	14	57.6319252687737
rat22	1	knee	15	67.0211783067427
rat22	1	knee	16	60.7359371899702
rat22	1	knee	18	66.0780484440838
rat22	1	knee	19	58.7378790712071
rat22	1	knee	20	58.9151305211041
rat22	1	knee	21	57.7387222842215
rat22	1	knee	24	58.8630954013105
rat22	1	knee	27	54.6504825590086
rat22	1	knee	28	66.2852392526544
rat22	1	knee	29	65.8664145626337
rat22	1	knee	30	62.8072699184994
rat22	1	knee	31	62.6973559470552
rat22	1	knee	32	60.0642649390778
rat22	1	knee	33	57.7987260110724
rat22	1	knee	34	62.1913572722279
rat22	1	knee	38	59.3926576650975
rat22	1	knee	39	53.4364325526518
rat22	1	knee	40	58.0216458542929
rat22	1	knee	41	57.0269016989498
rat22	1	knee	42	60.6102781269214
rat22	1	knee	43	62.8127798430319
rat22	1	knee	44	61.8005804775262
rat22	1	knee	45	59.4157219528183
rat22	1	knee	49	57.6794136247435
rat22	1	knee	52	58.8774176136737
rat22	1	knee	53	66.9260214910075
rat22	1	knee	54	59.8992540516249
rat22	1	knee	55	59.261296694982
rat22	1	knee	56	65.5816989349065
rat22	1	knee	57	65.2227982347759
rat22	1	knee	59	55.4903385204556
rat22	1	knee	63	57.0382816879424
rat22	1	knee	66	56.4148072303332
rat22	1	knee	67	57.7442789320278
rat22	1	knee	68	56.2068920525692
rat22	1	knee	76	57.4659561682973
rat22	1	knee	77	57.0318463657068
rat22	1	knee	78	57.9777710526754
rat22	1	knee	79	58.3611406087706
rat22	1	knee	81	66.0531094551128
rat22	1	ankle	2	100.161293619171
rat22	1	ankle	3	108.318454704923
rat22	1	ankle	5	107.082304991537
rat22	1	ankle	6	97.2131584023082
rat22	1	ankle	7	113.686502146901
rat22	1	ankle	13	114.571025213007
rat22	1	ankle	14	101.086872883171
rat22	1	ankle	15	108.827620904921
rat22	1	ankle	16	97.7268126639239
rat22	1	ankle	18	105.249984771599
rat22	1	ankle	19	103.603909898557
rat22	1	ankle	20	102.141142380437
rat22	1	ankle	21	102.921063549846
rat22	1	ankle	24	109.266819099824
rat22	1	ankle	27	107.440195382963
rat22	1	ankle	28	107.050175706874
rat22	1	ankle	29	101.439361151363
rat22	1	ankle	30	112.926673525667
rat22	1	ankle	31	105.952337325259
rat22	1	ankle	32	103.464773144336
rat22	1	ankle	33	102.921487859764
rat22	1	ankle	34	111.017693023159
rat22	1	ankle	38	122.068832570518
rat22	1	ankle	39	110.72671152098
rat22	1	ankle	40	102.567064124822
rat22	1	ankle	41	101.981112502611
rat22	1	ankle	42	117.117999023072
rat22	1	ankle	43	104.933512777726
rat22	1	ankle	44	113.354949010444
rat22	1	ankle	45	105.929764491819
rat22	1	ankle	49	99.7618424457245
rat22	1	ankle	52	106.435249514282
rat22	1	ankle	53	112.90468012817
rat22	1	ankle	54	114.093719105752
rat22	1	ankle	55	106.502838151632
rat22	1	ankle	56	104.652166330128
rat22	1	ankle	57	109.189393757449
rat22	1	ankle	59	114.466284235322
rat22	1	ankle	63	114.942386805069
rat22	1	ankle	66	110.073329947115
rat22	1	ankle	67	108.543617760834
rat22	1	ankle	68	102.04418781492
rat22	1	ankle	76	106.505887106249
rat22	1	ankle	77	97.3799299650415
rat22	1	ankle	78	106.090274701763
rat22	1	ankle	79	106.592785756692
rat22	1	ankle	81	104.892417120203
rat22	1	limbV_ang	2	158.82266393072
rat22	1	limbV_ang	3	159.501976226311
rat22	1	limbV_ang	5	161.860171285112
rat22	1	limbV_ang	6	161.072397653549
rat22	1	limbV_ang	7	159.692931077926
rat22	1	limbV_ang	13	158.626259465334
rat22	1	limbV_ang	15	158.868047398017
rat22	1	limbV_ang	16	153.207344651348
rat22	1	limbV_ang	18	154.847578147352
rat22	1	limbV_ang	19	159.527566208988
rat22	1	limbV_ang	21	155.099403431511
rat22	1	limbV_ang	27	161.257369181348
rat22	1	limbV_ang	28	153.865754614093
rat22	1	limbV_ang	29	152.512103800528
rat22	1	limbV_ang	30	157.680588457396
rat22	1	limbV_ang	31	153.815072240628
rat22	1	limbV_ang	32	157.14238938546
rat22	1	limbV_ang	33	159.09174569387
rat22	1	limbV_ang	34	158.014137683242
rat22	1	limbV_ang	38	162.165898929629
rat22	1	limbV_ang	39	160.945702616224
rat22	1	limbV_ang	42	160.772834986092
rat22	1	limbV_ang	43	156.734082834756
rat22	1	limbV_ang	44	157.408399432622
rat22	1	limbV_ang	52	158.043124337561
rat22	1	limbV_ang	53	160.514130450969
rat22	1	limbV_ang	54	158.985801390258
rat22	1	limbV_ang	55	158.078063111729
rat22	1	limbV_ang	56	156.299338613815
rat22	1	limbV_ang	59	160.931885950778
rat22	1	limbV_ang	63	160.084255253284
rat22	1	limbV_ang	66	163.013772435797
rat22	1	limbV_ang	67	159.931268400564
rat22	1	limbV_ang	79	159.374985633304
rat22	1	limbV_ang	81	154.57677989733
rat22	1	limbV_ln	2	57.994777708961
rat22	1	limbV_ln	3	57.9008652821846
rat22	1	limbV_ln	5	58.1654884306784
rat22	1	limbV_ln	6	49.776255329794
rat22	1	limbV_ln	7	58.0671003235869
rat22	1	limbV_ln	13	56.4055048548969
rat22	1	limbV_ln	14	53.3978743761175
rat22	1	limbV_ln	15	59.5782614153996
rat22	1	limbV_ln	16	54.2328722944301
rat22	1	limbV_ln	18	57.9113818027682
rat22	1	limbV_ln	19	54.2015105542092
rat22	1	limbV_ln	20	54.5951212023646
rat22	1	limbV_ln	21	53.7681894841614
rat22	1	limbV_ln	24	54.9989434020402
rat22	1	limbV_ln	27	52.350074792144
rat22	1	limbV_ln	28	58.5270469549758
rat22	1	limbV_ln	29	57.53485547668
rat22	1	limbV_ln	30	57.3338596697623
rat22	1	limbV_ln	31	56.0524184254296
rat22	1	limbV_ln	32	54.9694941123202
rat22	1	limbV_ln	33	53.5459609581745
rat22	1	limbV_ln	34	56.9013053173093
rat22	1	limbV_ln	38	55.889985988553
rat22	1	limbV_ln	39	52.6410780311837
rat22	1	limbV_ln	40	53.9602365202932
rat22	1	limbV_ln	41	53.1717469952342
rat22	1	limbV_ln	42	55.8698083594936
rat22	1	limbV_ln	43	56.548324083638
rat22	1	limbV_ln	44	56.2530866697095
rat22	1	limbV_ln	45	54.5913447894364
rat22	1	limbV_ln	49	53.3467775973858
rat22	1	limbV_ln	52	54.5933377618309
rat22	1	limbV_ln	53	59.7475312265409
rat22	1	limbV_ln	54	55.9802518796282
rat22	1	limbV_ln	55	54.9508254228779
rat22	1	limbV_ln	56	58.092944498118
rat22	1	limbV_ln	57	58.4798598973219
rat22	1	limbV_ln	59	53.3944296234441
rat22	1	limbV_ln	63	54.1228528236972
rat22	1	limbV_ln	66	53.2298180585064
rat22	1	limbV_ln	67	54.0328701582698
rat22	1	limbV_ln	68	52.9802068151883
rat22	1	limbV_ln	76	53.9186561165994
rat22	1	limbV_ln	77	52.6617480207073
rat22	1	limbV_ln	78	54.3356497533174
rat22	1	limbV_ln	79	54.5127776091384
rat22	1	limbV_ln	81	58.497379283508
rat22	48	hip	1	84.5294971104945
rat22	48	hip	5	86.8329728873313
rat22	48	hip	6	86.1846638460893
rat22	48	hip	8	87.5937491994713
rat22	48	hip	9	86.9137018274813
rat22	48	hip	10	82.4635397497636
rat22	48	hip	11	81.2531318175844
rat22	48	hip	12	83.7154946309631
rat22	48	hip	14	82.5131490615564
rat22	48	hip	15	84.8271377252379
rat22	48	hip	18	89.8787322322925
rat22	48	hip	19	81.3884601127007
rat22	48	hip	20	81.0685153186407
rat22	48	hip	21	88.5730901939486
rat22	48	hip	22	81.6704561447572
rat22	48	hip	23	84.4343696798646
rat22	48	hip	24	85.1724766212329
rat22	48	hip	25	79.8210491184585
rat22	48	hip	26	88.2317597421712
rat22	48	hip	27	81.4776295566151
rat22	48	hip	28	85.4658474834407
rat22	48	hip	29	85.0336507033882
rat22	48	hip	30	83.0846367727654
rat22	48	hip	31	85.6391355396075
rat22	48	hip	33	79.5237443783687
rat22	48	hip	34	83.0624366357395
rat22	48	hip	35	80.0873168485773
rat22	48	hip	36	83.1660602579204
rat22	48	hip	37	82.5914731211274
rat22	48	hip	38	79.524526154991
rat22	48	hip	39	83.7352189038278
rat22	48	hip	40	90.2507311465834
rat22	48	hip	41	78.5384167139148
rat22	48	hip	42	85.646160123819
rat22	48	hip	43	77.9204815878259
rat22	48	hip	44	83.3986927049041
rat22	48	hip	50	83.5982640763564
rat22	48	hip	51	80.6859670642585
rat22	48	hip	54	83.6792798193223
rat22	48	hip	55	81.4568876520978
rat22	48	hip	56	88.0468561392232
rat22	48	hip	57	87.537652575947
rat22	48	hip	58	85.3889509794843
rat22	48	hip	59	82.441126619866
rat22	48	hip	60	84.8145347601946
rat22	48	hip	62	85.3952410750103
rat22	48	hip	63	90.4011856187049
rat22	48	hip	64	82.2495362677763
rat22	48	hip	65	81.9742020061006
rat22	48	hip	66	84.0437743815702
rat22	48	knee	1	63.5975206218319
rat22	48	knee	5	67.5928625625867
rat22	48	knee	6	60.5672860633119
rat22	48	knee	8	57.0842872843507
rat22	48	knee	9	47.9867197566343
rat22	48	knee	10	49.4002922052622
rat22	48	knee	11	54.7465574686477
rat22	48	knee	12	55.6269365913832
rat22	48	knee	14	57.9022417126657
rat22	48	knee	15	48.7982317564316
rat22	48	knee	18	51.6002762847848
rat22	48	knee	19	57.0762748325159
rat22	48	knee	20	55.7175820134487
rat22	48	knee	21	49.1411734019109
rat22	48	knee	22	55.0088185144004
rat22	48	knee	23	50.2135280301114
rat22	48	knee	24	53.9022289527883
rat22	48	knee	25	57.4702547774268
rat22	48	knee	26	62.3338257116227
rat22	48	knee	27	54.3104250172881
rat22	48	knee	28	47.5999617873029
rat22	48	knee	29	55.2819694070557
rat22	48	knee	30	58.8366047845847
rat22	48	knee	31	47.9808228281373
rat22	48	knee	33	58.508356964207
rat22	48	knee	34	54.8519195526871
rat22	48	knee	35	53.5126622482955
rat22	48	knee	36	53.3953746887502
rat22	48	knee	37	60.3329098799315
rat22	48	knee	38	50.7298756119085
rat22	48	knee	39	58.7330640021298
rat22	48	knee	40	53.6454276296193
rat22	48	knee	41	52.1711901954616
rat22	48	knee	42	58.2868656786157
rat22	48	knee	43	52.8575239272158
rat22	48	knee	44	60.0211744930134
rat22	48	knee	50	60.8388780386108
rat22	48	knee	51	58.3434224987088
rat22	48	knee	54	65.2076378914144
rat22	48	knee	55	56.7146666052589
rat22	48	knee	56	55.8683946936061
rat22	48	knee	57	58.7679117789981
rat22	48	knee	58	61.1076678703149
rat22	48	knee	59	56.5422419525073
rat22	48	knee	60	56.3504922273275
rat22	48	knee	62	67.1354313888113
rat22	48	knee	63	56.2583317571088
rat22	48	knee	64	50.4360570698675
rat22	48	knee	65	53.9923557400654
rat22	48	knee	66	50.8669991347887
rat22	48	ankle	1	116.979309276198
rat22	48	ankle	5	117.490348910693
rat22	48	ankle	6	115.137003270492
rat22	48	ankle	8	122.955244192126
rat22	48	ankle	9	103.050895666509
rat22	48	ankle	10	106.580961031419
rat22	48	ankle	11	125.534516849945
rat22	48	ankle	12	115.554254628282
rat22	48	ankle	14	118.848015292691
rat22	48	ankle	15	113.894134233365
rat22	48	ankle	18	114.594439733756
rat22	48	ankle	19	120.63935065518
rat22	48	ankle	20	123.322193446489
rat22	48	ankle	21	119.837009248071
rat22	48	ankle	22	115.453385525234
rat22	48	ankle	23	119.412807790528
rat22	48	ankle	24	111.80476884405
rat22	48	ankle	25	116.82395439301
rat22	48	ankle	26	124.100123499978
rat22	48	ankle	27	110.166813267491
rat22	48	ankle	28	113.844633941749
rat22	48	ankle	29	107.403930727225
rat22	48	ankle	30	115.463382306426
rat22	48	ankle	31	115.208334749369
rat22	48	ankle	33	124.648076883185
rat22	48	ankle	34	114.632715111292
rat22	48	ankle	35	114.718928932709
rat22	48	ankle	36	114.183387509581
rat22	48	ankle	37	119.662528339914
rat22	48	ankle	38	112.609269917966
rat22	48	ankle	39	104.558899419597
rat22	48	ankle	40	122.661967254929
rat22	48	ankle	41	110.780412432611
rat22	48	ankle	42	113.936876127815
rat22	48	ankle	43	116.362027882041
rat22	48	ankle	44	133.581302324481
rat22	48	ankle	50	118.613813880862
rat22	48	ankle	51	118.18481410665
rat22	48	ankle	54	118.823998277155
rat22	48	ankle	55	120.487537917211
rat22	48	ankle	56	124.605634786728
rat22	48	ankle	57	124.714106989443
rat22	48	ankle	58	123.20056421213
rat22	48	ankle	59	116.420861521804
rat22	48	ankle	60	115.750150935358
rat22	48	ankle	62	105.441026292811
rat22	48	ankle	63	115.698139840607
rat22	48	ankle	64	116.117605606135
rat22	48	ankle	65	117.718534913209
rat22	48	ankle	66	111.257103505565
rat22	48	limbV_ang	1	148.425722410008
rat22	48	limbV_ang	5	147.950997828468
rat22	48	limbV_ang	6	151.858811973638
rat22	48	limbV_ang	8	158.194884421282
rat22	48	limbV_ang	9	158.656678149806
rat22	48	limbV_ang	10	153.959967375567
rat22	48	limbV_ang	11	154.515266294919
rat22	48	limbV_ang	12	153.25565983789
rat22	48	limbV_ang	14	151.205551657193
rat22	48	limbV_ang	15	159.180921496193
rat22	48	limbV_ang	18	162.117522829481
rat22	48	limbV_ang	19	151.279287045111
rat22	48	limbV_ang	20	152.821589918366
rat22	48	limbV_ang	21	164.610164253412
rat22	48	limbV_ang	22	151.574469714678
rat22	48	limbV_ang	23	159.482481104116
rat22	48	limbV_ang	24	154.903315758181
rat22	48	limbV_ang	25	148.226143466396
rat22	48	limbV_ang	26	155.107225078937
rat22	48	limbV_ang	27	150.283957306846
rat22	48	limbV_ang	28	160.877488201676
rat22	48	limbV_ang	29	152.364895353175
rat22	48	limbV_ang	30	150.113163612835
rat22	48	limbV_ang	31	161.066638793447
rat22	48	limbV_ang	33	149.50155461304
rat22	48	limbV_ang	34	152.967430080882
rat22	48	limbV_ang	35	150.904334385071
rat22	48	limbV_ang	36	153.919472592106
rat22	48	limbV_ang	37	149.656357168494
rat22	48	limbV_ang	38	152.092966667891
rat22	48	limbV_ang	39	147.942054420756
rat22	48	limbV_ang	40	163.467272079662
rat22	48	limbV_ang	41	149.24458588764
rat22	48	limbV_ang	42	152.621882913206
rat22	48	limbV_ang	43	149.753645989343
rat22	48	limbV_ang	44	154.917993599806
rat22	48	limbV_ang	50	149.959368349074
rat22	48	limbV_ang	51	148.807583584058
rat22	48	limbV_ang	54	146.849888880691
rat22	48	limbV_ang	55	151.579714149662
rat22	48	limbV_ang	56	160.100348536748
rat22	48	limbV_ang	57	157.305270294821
rat22	48	limbV_ang	58	152.906015353479
rat22	48	limbV_ang	59	151.402249291396
rat22	48	limbV_ang	60	153.7021090936
rat22	48	limbV_ang	62	144.021652548653
rat22	48	limbV_ang	63	159.33257231933
rat22	48	limbV_ang	64	156.018067341016
rat22	48	limbV_ang	65	153.425614437628
rat22	48	limbV_ang	66	155.90699734413
rat22	48	limbV_ln	1	56.7982057353377
rat22	48	limbV_ln	5	58.9617331304513
rat22	48	limbV_ln	6	54.7615707340323
rat22	48	limbV_ln	8	53.6965108473286
rat22	48	limbV_ln	9	46.2913895132945
rat22	48	limbV_ln	10	48.2084629610468
rat22	48	limbV_ln	11	52.7118262885753
rat22	48	limbV_ln	12	52.0748884888748
rat22	48	limbV_ln	14	54.0501489264989
rat22	48	limbV_ln	15	48.4330882676697
rat22	48	limbV_ln	18	50.5717812702982
rat22	48	limbV_ln	19	53.5993732254703
rat22	48	limbV_ln	20	53.4739044046462
rat22	48	limbV_ln	21	49.0202211238473
rat22	48	limbV_ln	22	52.1684864098656
rat22	48	limbV_ln	23	49.2889520080103
rat22	48	limbV_ln	24	50.855206006046
rat22	48	limbV_ln	25	53.7289718496481
rat22	48	limbV_ln	26	56.5272910276039
rat22	48	limbV_ln	27	51.4069892927749
rat22	48	limbV_ln	28	47.240526755575
rat22	48	limbV_ln	29	51.384127020647
rat22	48	limbV_ln	30	54.0263394235946
rat22	48	limbV_ln	31	48.21469409811
rat22	48	limbV_ln	33	54.7316161401631
rat22	48	limbV_ln	34	51.3572307741697
rat22	48	limbV_ln	35	51.4085005893703
rat22	48	limbV_ln	36	51.2390895422352
rat22	48	limbV_ln	37	55.5013770951317
rat22	48	limbV_ln	38	48.6143431679051
rat22	48	limbV_ln	39	52.3527078733848
rat22	48	limbV_ln	40	52.2139883783683
rat22	48	limbV_ln	41	50.0066655364077
rat22	48	limbV_ln	42	53.7050098024613
rat22	48	limbV_ln	43	51.2759797269641
rat22	48	limbV_ln	44	56.2712092220534
rat22	48	limbV_ln	50	55.7798830163678
rat22	48	limbV_ln	51	54.4616842375909
rat22	48	limbV_ln	54	58.0985675117359
rat22	48	limbV_ln	55	53.4458314115854
rat22	48	limbV_ln	56	53.423880993949
rat22	48	limbV_ln	57	55.263740294193
rat22	48	limbV_ln	58	56.1487989396998
rat22	48	limbV_ln	59	53.3961179593325
rat22	48	limbV_ln	60	53.3267624604275
rat22	48	limbV_ln	62	56.5899231402077
rat22	48	limbV_ln	63	53.333931357163
rat22	48	limbV_ln	64	49.4299497791071
rat22	48	limbV_ln	65	51.4362956622537
rat22	48	limbV_ln	66	49.3526263237121
rat24	-1	hip	2	123.240562818134
rat24	-1	hip	3	116.110521395127
rat24	-1	hip	4	121.652337776463
rat24	-1	hip	5	115.19597868325
rat24	-1	hip	6	110.148424679551
rat24	-1	hip	8	106.413273273233
rat24	-1	hip	9	106.10342413757
rat24	-1	hip	10	108.467412989143
rat24	-1	hip	15	120.877684096053
rat24	-1	hip	16	101.609072931606
rat24	-1	hip	17	108.369589150706
rat24	-1	hip	18	111.138424964567
rat24	-1	hip	20	107.169279409909
rat24	-1	hip	22	119.510325304948
rat24	-1	hip	27	122.24252962514
rat24	-1	hip	29	106.605139540878
rat24	-1	hip	31	119.021960245812
rat24	-1	hip	32	122.912844337009
rat24	-1	hip	33	116.717985189317
rat24	-1	hip	38	107.720811648569
rat24	-1	hip	39	122.894098939543
rat24	-1	hip	41	111.618311958679
rat24	-1	hip	46	124.246758929488
rat24	-1	hip	63	118.598253087744
rat24	-1	hip	64	112.702521816558
rat24	-1	hip	72	121.556887467984
rat24	-1	hip	74	123.525754132889
rat24	-1	hip	77	120.224665407815
rat24	-1	hip	78	115.240978537908
rat24	-1	hip	79	113.121166417532
rat24	-1	hip	84	104.898570843269
rat24	-1	hip	85	119.2688313138
rat24	-1	hip	86	111.059972276495
rat24	-1	hip	87	108.74141745698
rat24	-1	hip	94	121.900741869584
rat24	-1	hip	111	117.649393329095
rat24	-1	knee	2	95.0143937523148
rat24	-1	knee	3	90.1680393341217
rat24	-1	knee	4	98.7567584160935
rat24	-1	knee	5	93.3506633493531
rat24	-1	knee	6	73.9786491003258
rat24	-1	knee	8	72.5736613008388
rat24	-1	knee	9	65.3472004418218
rat24	-1	knee	10	77.5028377515386
rat24	-1	knee	15	92.1154491896641
rat24	-1	knee	16	65.5392445589304
rat24	-1	knee	17	84.2773125255235
rat24	-1	knee	18	66.4070397053981
rat24	-1	knee	20	75.9209135520425
rat24	-1	knee	22	95.3769929392196
rat24	-1	knee	27	103.086037032545
rat24	-1	knee	29	78.2914376146079
rat24	-1	knee	31	86.3948129839564
rat24	-1	knee	32	100.544120316314
rat24	-1	knee	33	95.0863348505571
rat24	-1	knee	38	83.0002433847823
rat24	-1	knee	39	101.956313668067
rat24	-1	knee	41	89.0702912522298
rat24	-1	knee	46	96.8640297507685
rat24	-1	knee	63	96.2359345370615
rat24	-1	knee	64	88.3191700523935
rat24	-1	knee	72	94.9112133133885
rat24	-1	knee	74	98.2774121886564
rat24	-1	knee	77	100.195875368492
rat24	-1	knee	78	77.7517145815249
rat24	-1	knee	79	91.424118209173
rat24	-1	knee	84	65.7555356407072
rat24	-1	knee	85	92.1298743036695
rat24	-1	knee	86	67.0702406999896
rat24	-1	knee	87	78.7009143056892
rat24	-1	knee	94	106.896417454812
rat24	-1	knee	111	102.88174758778
rat24	-1	ankle	2	131.995588519339
rat24	-1	ankle	3	135.884641235415
rat24	-1	ankle	4	131.80336223162
rat24	-1	ankle	5	120.822417620783
rat24	-1	ankle	6	108.860513300724
rat24	-1	ankle	8	116.725865215015
rat24	-1	ankle	9	108.535049608605
rat24	-1	ankle	10	113.831370599103
rat24	-1	ankle	15	125.207859853551
rat24	-1	ankle	16	102.8598896737
rat24	-1	ankle	17	117.931741474985
rat24	-1	ankle	18	107.265482596455
rat24	-1	ankle	20	108.06272415352
rat24	-1	ankle	22	123.874164871132
rat24	-1	ankle	27	124.308307626937
rat24	-1	ankle	29	112.948957644684
rat24	-1	ankle	31	116.992633397412
rat24	-1	ankle	33	122.423854329307
rat24	-1	ankle	38	117.178648139329
rat24	-1	ankle	39	132.278836690839
rat24	-1	ankle	41	117.125259650736
rat24	-1	ankle	46	124.880123264693
rat24	-1	ankle	63	119.644534648037
rat24	-1	ankle	64	125.845481549782
rat24	-1	ankle	72	120.842309932434
rat24	-1	ankle	74	124.767254725947
rat24	-1	ankle	77	123.599646208681
rat24	-1	ankle	78	115.799953103802
rat24	-1	ankle	79	120.724086124771
rat24	-1	ankle	84	112.456090828668
rat24	-1	ankle	85	120.065639099189
rat24	-1	ankle	86	113.003724324229
rat24	-1	ankle	87	114.705185433806
rat24	-1	ankle	94	126.399502594905
rat24	-1	ankle	111	138.559824380819
rat24	-1	limbV_ang	2	168.688739753935
rat24	-1	limbV_ang	3	165.804513225841
rat24	-1	limbV_ang	4	164.508435771171
rat24	-1	limbV_ang	5	159.344208873539
rat24	-1	limbV_ang	6	164.792060147178
rat24	-1	limbV_ang	8	163.847215747407
rat24	-1	limbV_ang	9	166.591264522494
rat24	-1	limbV_ang	10	161.797393425868
rat24	-1	limbV_ang	15	166.699882025076
rat24	-1	limbV_ang	16	160.407315934486
rat24	-1	limbV_ang	17	158.011642851193
rat24	-1	limbV_ang	18	170.516955154129
rat24	-1	limbV_ang	20	160.232897306895
rat24	-1	limbV_ang	22	163.009639451529
rat24	-1	limbV_ang	23	157.126983971301
rat24	-1	limbV_ang	27	160.787525922828
rat24	-1	limbV_ang	29	159.111058351909
rat24	-1	limbV_ang	31	167.075474938856
rat24	-1	limbV_ang	32	160.16487141265
rat24	-1	limbV_ang	33	160.10690888543
rat24	-1	limbV_ang	38	158.137564053529
rat24	-1	limbV_ang	39	163.602395138577
rat24	-1	limbV_ang	41	157.916207843624
rat24	-1	limbV_ang	46	166.887046824578
rat24	-1	limbV_ang	62	164.381103718217
rat24	-1	limbV_ang	63	160.512195602741
rat24	-1	limbV_ang	64	161.161437709074
rat24	-1	limbV_ang	72	164.612723156529
rat24	-1	limbV_ang	74	165.106541401115
rat24	-1	limbV_ang	77	160.373349112894
rat24	-1	limbV_ang	78	168.783599196052
rat24	-1	limbV_ang	79	158.762959259775
rat24	-1	limbV_ang	84	165.614277694508
rat24	-1	limbV_ang	85	164.085423548745
rat24	-1	limbV_ang	86	171.310870670261
rat24	-1	limbV_ang	87	161.408531480045
rat24	-1	limbV_ang	94	158.195541408782
rat24	-1	limbV_ang	111	159.286080942332
rat24	-1	limbV_ln	2	75.6992983707603
rat24	-1	limbV_ln	3	74.4382808360782
rat24	-1	limbV_ln	4	77.4169543235195
rat24	-1	limbV_ln	5	73.0838765493774
rat24	-1	limbV_ln	6	61.8262633645536
rat24	-1	limbV_ln	8	62.2815293027397
rat24	-1	limbV_ln	9	57.4687374974473
rat24	-1	limbV_ln	10	64.434760075271
rat24	-1	limbV_ln	15	73.7266976583642
rat24	-1	limbV_ln	16	57.2007778423576
rat24	-1	limbV_ln	17	68.3320116473463
rat24	-1	limbV_ln	18	58.015064445942
rat24	-1	limbV_ln	20	62.9376873859922
rat24	-1	limbV_ln	22	74.1571449054913
rat24	-1	limbV_ln	23	68.6031625573009
rat24	-1	limbV_ln	27	77.241060712189
rat24	-1	limbV_ln	29	65.0002289451203
rat24	-1	limbV_ln	31	69.0232799028961
rat24	-1	limbV_ln	32	69.6604915597008
rat24	-1	limbV_ln	33	73.8111561942097
rat24	-1	limbV_ln	38	67.296935291316
rat24	-1	limbV_ln	39	79.5904679289306
rat24	-1	limbV_ln	41	70.2699100122811
rat24	-1	limbV_ln	46	75.3505374752465
rat24	-1	limbV_ln	62	68.3130691042748
rat24	-1	limbV_ln	63	74.447508728652
rat24	-1	limbV_ln	64	72.6563592172899
rat24	-1	limbV_ln	72	73.9979846537968
rat24	-1	limbV_ln	74	76.4067633807271
rat24	-1	limbV_ln	77	76.6155984743485
rat24	-1	limbV_ln	78	65.0927859863503
rat24	-1	limbV_ln	79	71.1903893709132
rat24	-1	limbV_ln	84	60.151377873963
rat24	-1	limbV_ln	85	72.3371485134804
rat24	-1	limbV_ln	86	59.5312704334408
rat24	-1	limbV_ln	87	65.2930663687264
rat24	-1	limbV_ln	94	79.8190089645864
rat24	-1	limbV_ln	111	79.7728628185022
rat24	1	hip	2	78.8565778225754
rat24	1	hip	3	68.3956109542074
rat24	1	hip	4	75.2718111051895
rat24	1	hip	5	81.7486696099255
rat24	1	hip	6	80.9578078759897
rat24	1	hip	7	72.457629939229
rat24	1	hip	8	75.9925793415085
rat24	1	hip	11	77.2866180239401
rat24	1	hip	12	76.2785007893901
rat24	1	hip	15	74.6485185127297
rat24	1	hip	16	73.9476218875917
rat24	1	hip	35	73.0578254057582
rat24	1	hip	40	69.0880681056518
rat24	1	hip	42	66.4192223231503
rat24	1	hip	44	71.8312375540082
rat24	1	hip	46	73.5229799473917
rat24	1	hip	48	71.8487037349593
rat24	1	hip	50	71.7251083744769
rat24	1	hip	54	80.8662838070217
rat24	1	hip	55	77.3743310805129
rat24	1	hip	56	78.1314560071839
rat24	1	hip	57	75.6273095326686
rat24	1	hip	76	77.216113576225
rat24	1	hip	79	77.3383529179933
rat24	1	hip	80	74.7818183942852
rat24	1	hip	81	77.8711727349874
rat24	1	hip	82	62.0098728401905
rat24	1	hip	83	73.7409297184351
rat24	1	hip	84	73.5451485185717
rat24	1	hip	85	67.3917933964847
rat24	1	hip	86	74.075778842618
rat24	1	hip	87	69.586317830217
rat24	1	hip	115	78.1179445556929
rat24	1	hip	118	77.8171506621084
rat24	1	hip	120	76.0683683521768
rat24	1	hip	123	77.7955211107085
rat24	1	hip	126	78.3155269752155
rat24	1	hip	129	77.8043133967548
rat24	1	hip	147	79.5141418057605
rat24	1	hip	149	74.7121707119895
rat24	1	hip	152	76.7423618562234
rat24	1	hip	153	80.3546637779767
rat24	1	knee	2	58.5641779932213
rat24	1	knee	3	49.7340989413508
rat24	1	knee	4	55.1645022772974
rat24	1	knee	5	65.1489241469073
rat24	1	knee	6	67.2421900308122
rat24	1	knee	7	58.2653292210198
rat24	1	knee	8	63.5335245936631
rat24	1	knee	11	66.2874060823709
rat24	1	knee	12	64.6509326697297
rat24	1	knee	15	66.2257282897924
rat24	1	knee	16	62.2215126733976
rat24	1	knee	35	55.9687882744604
rat24	1	knee	40	56.2772917651787
rat24	1	knee	42	57.7011467182821
rat24	1	knee	44	57.6949101330718
rat24	1	knee	46	58.0061964146917
rat24	1	knee	48	55.0364495328091
rat24	1	knee	50	48.353972211972
rat24	1	knee	54	59.6230768629252
rat24	1	knee	55	64.5624408855776
rat24	1	knee	56	71.4457628492235
rat24	1	knee	57	68.7744302894561
rat24	1	knee	76	66.8337622096291
rat24	1	knee	79	53.904563984465
rat24	1	knee	80	62.2511291109807
rat24	1	knee	81	52.5470081500382
rat24	1	knee	82	50.2784518328421
rat24	1	knee	83	66.5526017790807
rat24	1	knee	84	50.1302272895433
rat24	1	knee	85	53.9310724609062
rat24	1	knee	86	66.2239465725684
rat24	1	knee	87	65.4280562714369
rat24	1	knee	115	57.8520613481993
rat24	1	knee	118	68.8733040904164
rat24	1	knee	120	62.8878003639435
rat24	1	knee	123	71.8646989657664
rat24	1	knee	126	73.5076200489582
rat24	1	knee	129	69.9801453984734
rat24	1	knee	147	66.3132522526861
rat24	1	knee	149	59.8419180412828
rat24	1	knee	152	66.5624500725711
rat24	1	knee	153	66.1300869512193
rat24	14	hip	2	97.8703016837331
rat24	14	hip	3	84.7855361389049
rat24	14	hip	4	94.8627160871534
rat24	14	hip	5	105.133613653608
rat24	14	hip	6	110.008540778589
rat24	14	hip	7	112.663012242426
rat24	14	hip	17	92.4465784215119
rat24	14	hip	19	101.762776111775
rat24	14	hip	21	107.049551913922
rat24	14	hip	23	100.972531815375
rat24	14	hip	24	109.649635801226
rat24	14	hip	25	101.382551782829
rat24	14	hip	28	108.279793041677
rat24	14	hip	29	99.7751858438368
rat24	14	hip	33	103.421746974005
rat24	14	hip	34	106.812278897816
rat24	14	hip	35	109.084894832456
rat24	14	hip	44	102.11363163909
rat24	14	hip	45	93.5164242424918
rat24	14	hip	48	106.018793754639
rat24	14	hip	49	105.258619875624
rat24	14	hip	52	96.4598116390892
rat24	14	hip	53	102.900782351923
rat24	14	hip	54	96.6265702473047
rat24	14	hip	59	97.9057473584041
rat24	14	hip	60	97.862160798185
rat24	14	hip	63	100.093737113877
rat24	14	hip	64	105.109064225423
rat24	14	hip	65	98.0859090774464
rat24	14	hip	66	104.110484656366
rat24	14	hip	68	106.880997700928
rat24	14	hip	69	99.9506288231623
rat24	14	hip	70	110.805585878787
rat24	14	hip	76	103.375100081821
rat24	14	hip	77	100.458196644655
rat24	14	hip	78	100.86050064508
rat24	14	hip	79	97.1747716964626
rat24	14	hip	81	106.3425143693
rat24	14	hip	83	109.37674560213
rat24	14	hip	87	104.531144383288
rat24	14	hip	89	105.60645412315
rat24	14	hip	90	93.5326669769889
rat24	14	hip	96	102.049971515081
rat24	14	hip	99	107.842792210507
rat24	14	hip	100	102.604580538553
rat24	14	hip	103	99.0972274550786
rat24	14	hip	104	106.815641698902
rat24	14	hip	105	104.636856266988
rat24	14	hip	106	100.842087395133
rat24	14	hip	107	101.057740505206
rat24	14	hip	109	88.7574209853949
rat24	14	hip	115	101.750177796158
rat24	14	hip	116	104.82575331258
rat24	14	hip	117	102.483143581056
rat24	14	hip	118	104.964184833887
rat24	14	hip	119	107.367152568121
rat24	14	hip	122	102.015026964725
rat24	14	hip	124	103.736269663496
rat24	14	knee	2	62.1623402701505
rat24	14	knee	3	42.7407500115324
rat24	14	knee	4	56.8751143650792
rat24	14	knee	5	43.6073139759877
rat24	14	knee	6	67.0590780642179
rat24	14	knee	7	70.7956508634672
rat24	14	knee	17	52.3364745549789
rat24	14	knee	19	50.8244708914978
rat24	14	knee	21	47.6210691559855
rat24	14	knee	23	68.7022889303189
rat24	14	knee	24	66.672088631673
rat24	14	knee	25	47.3959031775423
rat24	14	knee	28	56.00965929582
rat24	14	knee	29	51.4788913099113
rat24	14	knee	33	56.6053395200728
rat24	14	knee	34	52.5501757038264
rat24	14	knee	35	60.3789791026781
rat24	14	knee	44	60.174054741999
rat24	14	knee	45	45.758632902192
rat24	14	knee	48	53.4859450906466
rat24	14	knee	49	64.9270832209241
rat24	14	knee	52	63.7637311269446
rat24	14	knee	53	51.7475276604556
rat24	14	knee	54	55.6540703648392
rat24	14	knee	59	42.5846127601145
rat24	14	knee	60	64.823308497381
rat24	14	knee	63	56.2948399992699
rat24	14	knee	64	57.7687671615083
rat24	14	knee	65	48.1017216199332
rat24	14	knee	66	83.5678637826906
rat24	14	knee	68	84.5300768211352
rat24	14	knee	69	40.5947756481691
rat24	14	knee	70	77.6864901017345
rat24	14	knee	76	73.6430847748419
rat24	14	knee	77	56.82900172514
rat24	14	knee	78	59.7152765106437
rat24	14	knee	79	68.5803535089634
rat24	14	knee	81	76.4302804240465
rat24	14	knee	83	70.4185607039354
rat24	14	knee	87	79.5581588360559
rat24	14	knee	89	71.2952013145089
rat24	14	knee	90	44.5320307547965
rat24	14	knee	96	77.1759308509878
rat24	14	knee	99	78.2069420167781
rat24	14	knee	100	75.2731511287981
rat24	14	knee	103	57.8522534893486
rat24	14	knee	104	78.4736747121117
rat24	14	knee	105	64.9446719521822
rat24	14	knee	106	57.2855750169355
rat24	14	knee	107	79.3004268691415
rat24	14	knee	109	54.1346420356862
rat24	14	knee	115	70.5178154540497
rat24	14	knee	116	73.1192607935679
rat24	14	knee	117	69.5798740981411
rat24	14	knee	118	73.68360299445
rat24	14	knee	119	75.4579019497992
rat24	14	knee	122	71.1874161495036
rat24	14	knee	124	76.6695909175947
rat24	14	ankle	2	106.420398975008
rat24	14	ankle	3	95.7856061802692
rat24	14	ankle	4	107.285121045267
rat24	14	ankle	5	98.5168961886948
rat24	14	ankle	6	121.363318305121
rat24	14	ankle	7	121.033446389117
rat24	14	ankle	17	104.038957187243
rat24	14	ankle	19	108.737281870268
rat24	14	ankle	21	104.940404198044
rat24	14	ankle	23	117.367987160211
rat24	14	ankle	24	113.266136222753
rat24	14	ankle	25	104.923574524155
rat24	14	ankle	28	105.873573931468
rat24	14	ankle	29	106.955535015954
rat24	14	ankle	33	112.598162437867
rat24	14	ankle	34	109.672594675273
rat24	14	ankle	35	109.105685418055
rat24	14	ankle	44	106.263238922982
rat24	14	ankle	45	98.5481493237064
rat24	14	ankle	48	105.260452589557
rat24	14	ankle	49	113.506476345722
rat24	14	ankle	52	100.149362630514
rat24	14	ankle	53	105.262508976607
rat24	14	ankle	54	99.4398506945198
rat24	14	ankle	59	101.551598406144
rat24	14	ankle	63	107.067755766435
rat24	14	ankle	64	110.364521089123
rat24	14	ankle	65	102.359292575011
rat24	14	ankle	66	117.067021070163
rat24	14	ankle	68	119.283020093521
rat24	14	ankle	69	98.8340644691955
rat24	14	ankle	70	127.917288983757
rat24	14	ankle	76	117.260160030451
rat24	14	ankle	77	110.201017890804
rat24	14	ankle	78	115.713456745644
rat24	14	ankle	79	112.675003946505
rat24	14	ankle	81	109.812428951336
rat24	14	ankle	83	107.183805735399
rat24	14	ankle	87	113.558161383854
rat24	14	ankle	89	106.642074322787
rat24	14	ankle	90	96.5207945477081
rat24	14	ankle	96	112.103322560518
rat24	14	ankle	99	115.903940535849
rat24	14	ankle	100	121.076377190087
rat24	14	ankle	103	105.642783855111
rat24	14	ankle	104	115.816533687578
rat24	14	ankle	105	110.770284294037
rat24	14	ankle	106	105.307440191661
rat24	14	ankle	107	115.258516104049
rat24	14	ankle	109	106.022156940799
rat24	14	ankle	115	111.504527448232
rat24	14	ankle	116	111.92883560689
rat24	14	ankle	117	112.802090029322
rat24	14	ankle	118	117.157915130716
rat24	14	ankle	119	110.039783303757
rat24	14	ankle	122	104.884051016769
rat24	14	ankle	124	106.379156722616
rat24	14	limbV_ang	2	159.417020920503
rat24	14	limbV_ang	3	157.60029186158
rat24	14	limbV_ang	4	160.587065366429
rat24	14	limbV_ang	5	178.05125370139
rat24	14	limbV_ang	6	172.182366246094
rat24	14	limbV_ang	7	171.918248815538
rat24	14	limbV_ang	17	160.6255872442
rat24	14	limbV_ang	19	172.708821515285
rat24	14	limbV_ang	21	179.130586269373
rat24	14	limbV_ang	23	160.616494803863
rat24	14	limbV_ang	24	169.649685128353
rat24	14	limbV_ang	25	173.388641640515
rat24	14	limbV_ang	28	174.181143391886
rat24	14	limbV_ang	29	169.468953012015
rat24	14	limbV_ang	33	170.759323298854
rat24	14	limbV_ang	34	176.441977886267
rat24	14	limbV_ang	35	172.662784920434
rat24	14	limbV_ang	44	164.885112618028
rat24	14	limbV_ang	45	164.867778786013
rat24	14	limbV_ang	48	173.585013871406
rat24	14	limbV_ang	49	166.630060449481
rat24	14	limbV_ang	52	155.420655984499
rat24	14	limbV_ang	53	171.726250179119
rat24	14	limbV_ang	54	160.989732679098
rat24	14	limbV_ang	59	172.738610649672
rat24	14	limbV_ang	60	158.286064722924
rat24	14	limbV_ang	63	166.201640990025
rat24	14	limbV_ang	64	170.918588974465
rat24	14	limbV_ang	65	168.819992174166
rat24	14	limbV_ang	66	153.145870683165
rat24	14	limbV_ang	68	155.946521910225
rat24	14	limbV_ang	69	175.289754265217
rat24	14	limbV_ang	70	167.039488969557
rat24	14	limbV_ang	76	159.471591782048
rat24	14	limbV_ang	77	166.905307767335
rat24	14	limbV_ang	78	167.076337774254
rat24	14	limbV_ang	79	155.736903566242
rat24	14	limbV_ang	81	158.648391074769
rat24	14	limbV_ang	83	165.179240248457
rat24	14	limbV_ang	87	155.546171517825
rat24	14	limbV_ang	89	160.558622658541
rat24	14	limbV_ang	90	165.570029026257
rat24	14	limbV_ang	96	154.428469815042
rat24	14	limbV_ang	99	160.385124941161
rat24	14	limbV_ang	100	158.537942533398
rat24	14	limbV_ang	103	163.403173465996
rat24	14	limbV_ang	104	159.024299770382
rat24	14	limbV_ang	105	165.309786753472
rat24	14	limbV_ang	106	165.464496428743
rat24	14	limbV_ang	107	152.652210446849
rat24	14	limbV_ang	109	156.320792243326
rat24	14	limbV_ang	115	158.58031474334
rat24	14	limbV_ang	116	159.872695317893
rat24	14	limbV_ang	117	160.3810330055
rat24	14	limbV_ang	118	161.189429623926
rat24	14	limbV_ang	119	160.673273248997
rat24	14	limbV_ang	122	156.773170282527
rat24	14	limbV_ang	124	155.149884131921
rat24	14	limbV_ln	2	57.5335990368633
rat24	14	limbV_ln	3	44.7370706510019
rat24	14	limbV_ln	4	54.4946239143778
rat24	14	limbV_ln	5	45.9740990584138
rat24	14	limbV_ln	6	62.9498041883015
rat24	14	limbV_ln	7	65.3944542746126
rat24	14	limbV_ln	17	51.3438562039054
rat24	14	limbV_ln	19	50.5923144166344
rat24	14	limbV_ln	21	48.7580555318532
rat24	14	limbV_ln	23	64.1358052769986
rat24	14	limbV_ln	24	61.9645285702374
rat24	14	limbV_ln	25	49.4339683091148
rat24	14	limbV_ln	28	53.972784859491
rat24	14	limbV_ln	29	51.4028902080662
rat24	14	limbV_ln	33	56.0039715079228
rat24	14	limbV_ln	34	52.786839923597
rat24	14	limbV_ln	35	57.0678627443907
rat24	14	limbV_ln	44	56.9753671694537
rat24	14	limbV_ln	45	47.0138222894884
rat24	14	limbV_ln	48	52.5521697450347
rat24	14	limbV_ln	49	60.9094981897333
rat24	14	limbV_ln	52	56.7911342740294
rat24	14	limbV_ln	53	51.7485207207369
rat24	14	limbV_ln	54	52.5671135780456
rat24	14	limbV_ln	59	45.6565566166486
rat24	14	limbV_ln	60	59.2075928499193
rat24	14	limbV_ln	63	54.0846890711079
rat24	14	limbV_ln	64	56.115941456406
rat24	14	limbV_ln	65	49.0739222738139
rat24	14	limbV_ln	66	71.6594856030736
rat24	14	limbV_ln	68	71.9296827418686
rat24	14	limbV_ln	69	44.4454947314983
rat24	14	limbV_ln	70	70.0727497739779
rat24	14	limbV_ln	76	66.4364572665138
rat24	14	limbV_ln	77	55.6444957962631
rat24	14	limbV_ln	78	56.7044392026338
rat24	14	limbV_ln	79	62.44430721824
rat24	14	limbV_ln	81	66.0422106966395
rat24	14	limbV_ln	83	62.4535726106572
rat24	14	limbV_ln	87	68.5812194645023
rat24	14	limbV_ln	89	63.1279584076009
rat24	14	limbV_ln	90	45.1003393879027
rat24	14	limbV_ln	96	66.8034676119912
rat24	14	limbV_ln	99	68.3942231979092
rat24	14	limbV_ln	100	68.3640407884718
rat24	14	limbV_ln	103	55.5056705067438
rat24	14	limbV_ln	104	69.0709370219532
rat24	14	limbV_ln	105	60.0580805508375
rat24	14	limbV_ln	106	55.1401151991106
rat24	14	limbV_ln	107	68.90462492525
rat24	14	limbV_ln	109	52.2035088402998
rat24	14	limbV_ln	115	63.4159312922704
rat24	14	limbV_ln	116	65.1028468854406
rat24	14	limbV_ln	117	62.9396237418678
rat24	14	limbV_ln	118	65.4874584051773
rat24	14	limbV_ln	119	64.6989501944786
rat24	14	limbV_ln	122	62.224358511418
rat24	14	limbV_ln	124	65.191536089741
rat24	48	hip	2	87.5187700025135
rat24	48	hip	3	98.5818953821747
rat24	48	hip	4	93.2971768841318
rat24	48	hip	5	88.1260279077044
rat24	48	hip	6	99.0012269146697
rat24	48	hip	7	91.337467977067
rat24	48	hip	8	80.3865188353702
rat24	48	hip	11	90.9537316002662
rat24	48	hip	12	89.9943677930547
rat24	48	hip	15	88.8632029468642
rat24	48	hip	16	83.9469662784296
rat24	48	hip	17	88.8734775456907
rat24	48	hip	21	78.0653633737496
rat24	48	hip	22	94.0215837449556
rat24	48	hip	23	95.4000514271942
rat24	48	hip	24	90.2857886955134
rat24	48	hip	25	91.6777335047224
rat24	48	hip	27	92.5683610217955
rat24	48	hip	28	87.2726066197888
rat24	48	hip	29	89.0122727588304
rat24	48	hip	30	93.0207421783348
rat24	48	hip	31	94.4789273171675
rat24	48	hip	32	87.4576345502039
rat24	48	hip	33	87.6391539497479
rat24	48	hip	34	92.6221323375026
rat24	48	hip	35	87.2937759564857
rat24	48	hip	36	86.5828274937252
rat24	48	hip	37	85.8113050560322
rat24	48	hip	38	86.0959669060988
rat24	48	hip	39	91.3285137584294
rat24	48	hip	42	88.2260910868882
rat24	48	hip	45	86.7951789029224
rat24	48	hip	46	97.1592239072579
rat24	48	hip	47	90.996010948484
rat24	48	hip	48	85.6626435807602
rat24	48	hip	51	90.7663249215994
rat24	48	hip	52	92.9918445073736
rat24	48	hip	53	84.0535614385746
rat24	48	hip	54	92.356537715255
rat24	48	hip	55	90.6065680320111
rat24	48	hip	56	94.7600807996222
rat24	48	hip	57	95.2603621544259
rat24	48	hip	58	90.9147167025869
rat24	48	hip	59	89.5765767461101
rat24	48	hip	61	93.6451754860706
rat24	48	hip	62	77.7403997444602
rat24	48	hip	63	90.1082121123647
rat24	48	hip	64	82.6954233494666
rat24	48	hip	65	80.343044456131
rat24	48	hip	68	84.674091585989
rat24	48	hip	73	96.8888190090058
rat24	48	hip	75	95.6601175787755
rat24	48	hip	76	98.4594652793943
rat24	48	hip	77	93.5716293277203
rat24	48	hip	78	86.0126086972567
rat24	48	hip	79	94.7009486119851
rat24	48	hip	80	86.2370603565884
rat24	48	hip	82	94.8017076814554
rat24	48	hip	85	91.9924257544994
rat24	48	hip	86	98.5443422654956
rat24	48	hip	89	96.7565255682422
rat24	48	hip	92	96.0755187922386
rat24	48	hip	93	83.2943224702165
rat24	48	hip	96	79.5071263787347
[truncated: 3,309 more rows]
