# Supplementary material for: Adaptation after vastus lateralis denervation in rats demonstrates neural regulation of joint stresses and strains
Source: eLife. 2018 Sep 3;7:e38215. doi: 10.7554/eLife.38215 (PMC6150696; doi:10.7554/eLife.38215)
Supplement: Figure 6—figure supplement 1—source data 1. [file elife-38215-fig6-figsupp1-data1.zip]

Archive with 7 entries (7 files):
- Fig6-S1/.Rhistory
- Fig6-S1/joints_stanceMid.csv
- Fig6-S1/joints_stanceMid_ankle.R
- Fig6-S1/joints_stanceMid_hip.R
- Fig6-S1/joints_stanceMid_knee.R
- Fig6-S1/joints_stanceMid_limbAng.R
- Fig6-S1/joints_stanceMid_limbLn.R
