# Supplementary material for: Adaptation after vastus lateralis denervation in rats demonstrates neural regulation of joint stresses and strains
Source: eLife. 2018 Sep 3;7:e38215. doi: 10.7554/eLife.38215 (PMC6150696; doi:10.7554/eLife.38215)
Supplement: Figure 6—figure supplement 1—source data 1. [file elife-38215-fig6-figsupp1-data1.zip › Fig6-S1/joints_stanceMid.csv]

ratID	des_days	joint	cycle	data
rat21	-1	knee	1	63.813074132225
rat21	-1	knee	2	68.0600317288977
rat21	-1	knee	3	66.7670514827937
rat21	-1	knee	4	65.2813611545459
rat21	-1	knee	5	72.3180883777723
rat21	-1	knee	8	70.7869708083481
rat21	-1	knee	9	62.314736274625
rat21	-1	knee	14	64.5055895386118
rat21	-1	knee	16	64.8344119049152
rat21	-1	knee	20	67.738295478823
rat21	-1	knee	21	64.1927796694743
rat21	-1	knee	25	71.3913012740112
rat21	-1	knee	26	65.3282101859014
rat21	-1	knee	27	65.8122515875002
rat21	-1	knee	28	64.7732286006623
rat21	-1	knee	29	63.4473343788733
rat21	-1	knee	30	62.8296185759608
rat21	-1	knee	31	65.4196594110369
rat21	-1	knee	36	72.4901934985664
rat21	-1	knee	38	65.1256947442588
rat21	-1	knee	39	67.9010472861884
rat21	-1	knee	40	65.9904408898884
rat21	-1	knee	41	56.5194587786808
rat21	-1	knee	42	63.5554778618884
rat21	-1	knee	43	65.503820636103
rat21	-1	knee	44	62.611661860455
rat21	-1	knee	45	63.4092824221873
rat21	-1	knee	51	63.5219213426183
rat21	-1	knee	52	63.0101235753767
rat21	-1	knee	53	59.7519006440067
rat21	-1	knee	56	68.464849694993
rat21	-1	knee	62	64.8423166904497
rat21	-1	knee	67	65.8597589086006
rat21	-1	knee	68	65.9906413534175
rat21	-1	knee	69	61.4406368735897
rat21	-1	knee	70	64.0042175045475
rat21	-1	knee	71	60.8412821583341
rat21	-1	knee	72	70.1900386698422
rat21	-1	knee	73	66.7116200304506
rat21	-1	knee	74	66.2704769993888
rat21	-1	knee	75	64.1421025585045
rat21	-1	knee	76	63.5103764953324
rat21	-1	knee	77	64.147544849602
rat21	-1	knee	78	60.9718258984477
rat21	-1	knee	82	58.3718400093772
rat21	-1	knee	83	55.9496770040315
rat21	-1	knee	84	65.8743844739315
rat21	-1	knee	85	65.6594020959116
rat21	-1	knee	86	66.7662903852992
rat21	-1	knee	87	65.6455244838944
rat21	-1	knee	88	65.7870530207628
rat21	-1	knee	89	69.7962908557314
rat21	-1	knee	90	69.774894293856
rat21	-1	knee	92	68.6268636803635
rat21	-1	knee	95	65.0351114675922
rat21	-1	knee	97	72.9292087075624
rat21	-1	knee	98	68.9600205785718
rat21	-1	knee	99	67.6570375205697
rat21	-1	knee	102	67.5533278828914
rat21	-1	knee	103	67.7349124728862
rat21	-1	knee	104	65.4502704399317
rat21	-1	knee	105	63.9970419574096
rat21	-1	knee	108	68.4413793733578
rat21	-1	knee	109	70.4953500055487
rat21	-1	knee	110	65.474268149918
rat21	-1	knee	111	60.3535310030944
rat21	-1	knee	112	58.5547849589071
rat21	-1	knee	113	56.9965343303617
rat21	-1	knee	116	68.6122017451177
rat21	-1	knee	117	65.4041322182333
rat21	-1	knee	118	63.134933609194
rat21	-1	knee	119	66.5021672464179
rat21	-1	knee	120	67.9684095810441
rat21	-1	knee	121	63.9959466612759
rat21	-1	knee	122	65.9801610057774
rat21	-1	knee	123	66.065697991156
rat21	-1	knee	124	66.3676433287979
rat21	-1	knee	125	66.3897778997814
rat21	-1	knee	126	68.5605262151162
rat21	-1	knee	127	62.5161135950588
rat21	-1	knee	128	57.4923443784699
rat21	-1	knee	129	78.2823639596553
rat21	-1	knee	130	63.75488412124
rat21	-1	knee	131	69.1696529033549
rat21	-1	knee	132	69.2337751405519
rat21	-1	knee	133	70.2162857914024
rat21	-1	knee	135	70.6765796236547
rat21	-1	ankle	1	70.521547420762
rat21	-1	ankle	2	69.1839930432737
rat21	-1	ankle	3	68.6256577085669
rat21	-1	ankle	4	68.7922633622148
rat21	-1	ankle	5	76.2507148089776
rat21	-1	ankle	8	74.514484745963
rat21	-1	ankle	9	77.0835297045221
rat21	-1	ankle	14	75.5359037616853
rat21	-1	ankle	16	73.2657979096767
rat21	-1	ankle	20	79.8854498605086
rat21	-1	ankle	21	69.0002931228621
rat21	-1	ankle	25	70.7966501386461
rat21	-1	ankle	26	62.7996850720643
rat21	-1	ankle	27	66.7194579820572
rat21	-1	ankle	28	67.6341387770936
rat21	-1	ankle	29	62.4976135621553
rat21	-1	ankle	30	67.1805977813077
rat21	-1	ankle	31	64.0458599776398
rat21	-1	ankle	36	67.9259118323913
rat21	-1	ankle	38	64.2460027748294
rat21	-1	ankle	39	66.5167501633443
rat21	-1	ankle	40	65.2662073532669
rat21	-1	ankle	41	64.7432223187439
rat21	-1	ankle	42	63.7589350600184
rat21	-1	ankle	43	69.7970993597778
rat21	-1	ankle	44	59.1149970374396
rat21	-1	ankle	45	64.0494533693598
rat21	-1	ankle	51	64.9268217270636
rat21	-1	ankle	52	67.5504833311346
rat21	-1	ankle	53	67.4804596996641
rat21	-1	ankle	56	64.1261627431636
rat21	-1	ankle	62	68.2507979875353
rat21	-1	ankle	67	78.0078502006178
rat21	-1	ankle	68	72.1412412441078
rat21	-1	ankle	69	67.3268915612272
rat21	-1	ankle	70	67.1062378908762
rat21	-1	ankle	71	65.8786108571346
rat21	-1	ankle	72	71.2968721413406
rat21	-1	ankle	73	66.224699663077
rat21	-1	ankle	74	65.2377925006825
rat21	-1	ankle	75	73.0024950110221
rat21	-1	ankle	76	68.0390368451277
rat21	-1	ankle	77	71.5453576787415
rat21	-1	ankle	78	65.0092610519121
rat21	-1	ankle	82	51.3409524680016
rat21	-1	ankle	83	54.1382956382115
rat21	-1	ankle	84	63.0382040331668
rat21	-1	ankle	85	66.5841045906817
rat21	-1	ankle	86	65.7307208979071
rat21	-1	ankle	87	65.0889270707614
rat21	-1	ankle	88	63.4742461829888
rat21	-1	ankle	89	65.8945500958319
rat21	-1	ankle	90	59.98406447938
rat21	-1	ankle	92	72.4927670864352
rat21	-1	ankle	95	64.4603123484594
rat21	-1	ankle	97	85.4485293915964
rat21	-1	ankle	98	73.5581990813906
rat21	-1	ankle	99	66.6373423600815
rat21	-1	ankle	102	68.7655197419734
rat21	-1	ankle	103	70.8853245497961
rat21	-1	ankle	104	63.7070933371466
rat21	-1	ankle	105	61.7739280402913
rat21	-1	ankle	108	70.681146831214
rat21	-1	ankle	109	70.8411474536465
rat21	-1	ankle	110	66.6178764660172
rat21	-1	ankle	111	62.8683873548797
rat21	-1	ankle	112	56.3879664411495
rat21	-1	ankle	113	49.4915769252934
rat21	-1	ankle	116	70.3830054470287
rat21	-1	ankle	117	65.4238527771249
rat21	-1	ankle	118	60.8664572517498
rat21	-1	ankle	119	68.3704822826765
rat21	-1	ankle	120	79.8142846141754
rat21	-1	ankle	121	68.1080408673349
rat21	-1	ankle	122	65.9407847687295
rat21	-1	ankle	123	67.365651668802
rat21	-1	ankle	124	67.0213295681989
rat21	-1	ankle	125	67.09334892288
rat21	-1	ankle	126	67.9095875600548
rat21	-1	ankle	127	65.3511012299465
rat21	-1	ankle	128	56.506504218957
rat21	-1	ankle	129	78.362235462814
rat21	-1	ankle	130	68.4337159752062
rat21	-1	ankle	131	72.2244259283553
rat21	-1	ankle	132	57.9151731687669
rat21	-1	ankle	133	74.8583946837334
rat21	-1	ankle	135	76.7041847376919
rat21	-1	limbV_ln	1	52.012364458995
rat21	-1	limbV_ln	2	53.8871521386911
rat21	-1	limbV_ln	3	53.1513092912953
rat21	-1	limbV_ln	4	52.4020690852544
rat21	-1	limbV_ln	5	57.4176712619446
rat21	-1	limbV_ln	8	56.4210022573848
rat21	-1	limbV_ln	9	52.8013516878764
rat21	-1	limbV_ln	14	53.3403518579089
rat21	-1	limbV_ln	16	53.0534948397146
rat21	-1	limbV_ln	20	55.7790769324348
rat21	-1	limbV_ln	21	51.7953867506535
rat21	-1	limbV_ln	25	55.9081389213283
rat21	-1	limbV_ln	26	51.0725678697544
rat21	-1	limbV_ln	27	52.144148351197
rat21	-1	limbV_ln	28	51.7636260983474
rat21	-1	limbV_ln	29	49.9884399247228
rat21	-1	limbV_ln	30	50.7739133863218
rat21	-1	limbV_ln	31	51.2303946641078
rat21	-1	limbV_ln	36	55.6779232570758
rat21	-1	limbV_ln	38	51.2378780547854
rat21	-1	limbV_ln	39	53.0968519393597
rat21	-1	limbV_ln	40	51.8276448562691
rat21	-1	limbV_ln	41	46.8952300585519
rat21	-1	limbV_ln	42	50.5035667305339
rat21	-1	limbV_ln	43	52.6573633034003
rat21	-1	limbV_ln	44	48.8967348300966
rat21	-1	limbV_ln	45	50.3823677397413
rat21	-1	limbV_ln	51	50.8202273223903
rat21	-1	limbV_ln	52	50.8217222301
rat21	-1	limbV_ln	53	49.2738762787742
rat21	-1	limbV_ln	56	52.9643239897741
rat21	-1	limbV_ln	62	52.1986909111072
rat21	-1	limbV_ln	67	54.4293432637938
rat21	-1	limbV_ln	68	53.4709835298275
rat21	-1	limbV_ln	69	49.9792107386457
rat21	-1	limbV_ln	70	51.2232615286718
rat21	-1	limbV_ln	71	49.5699761319442
rat21	-1	limbV_ln	72	55.3232261251038
rat21	-1	limbV_ln	73	52.5520879167506
rat21	-1	limbV_ln	74	52.0494644503525
rat21	-1	limbV_ln	75	52.7520828880838
rat21	-1	limbV_ln	76	51.2985384320611
rat21	-1	limbV_ln	77	52.3232480488793
rat21	-1	limbV_ln	78	49.2415389762557
rat21	-1	limbV_ln	82	44.997724657062
rat21	-1	limbV_ln	83	44.4707117317732
rat21	-1	limbV_ln	84	51.4348220867173
rat21	-1	limbV_ln	85	52.0430378563862
rat21	-1	limbV_ln	86	52.4539244044566
rat21	-1	limbV_ln	87	51.5706754060024
rat21	-1	limbV_ln	88	51.4644790903804
rat21	-1	limbV_ln	89	53.8859206900406
rat21	-1	limbV_ln	90	52.8949382988482
rat21	-1	limbV_ln	92	54.9010469265138
rat21	-1	limbV_ln	95	51.1717451363433
rat21	-1	limbV_ln	97	59.6754649519331
rat21	-1	limbV_ln	98	55.1442136585587
rat21	-1	limbV_ln	99	53.1702211700222
rat21	-1	limbV_ln	102	53.4810309765226
rat21	-1	limbV_ln	103	54.0107013950292
rat21	-1	limbV_ln	104	51.1835366231817
rat21	-1	limbV_ln	105	50.041655836242
rat21	-1	limbV_ln	108	54.3386603828594
rat21	-1	limbV_ln	109	55.4711682575527
rat21	-1	limbV_ln	110	52.012725501742
rat21	-1	limbV_ln	111	48.5880730519151
rat21	-1	limbV_ln	112	46.1293018713838
rat21	-1	limbV_ln	113	44.0469751039455
rat21	-1	limbV_ln	116	54.3587014409391
rat21	-1	limbV_ln	117	51.7161160805016
rat21	-1	limbV_ln	118	49.5199483274617
rat21	-1	limbV_ln	119	52.7325912766027
rat21	-1	limbV_ln	120	56.2259192020194
rat21	-1	limbV_ln	121	51.5944570632408
rat21	-1	limbV_ln	122	52.0749032488291
rat21	-1	limbV_ln	123	52.4364357516628
rat21	-1	limbV_ln	124	52.4788984473163
rat21	-1	limbV_ln	125	52.5315461786854
rat21	-1	limbV_ln	126	53.7807167882973
rat21	-1	limbV_ln	127	50.1258960646221
rat21	-1	limbV_ln	128	45.6505561533549
rat21	-1	limbV_ln	129	61.0097889652981
rat21	-1	limbV_ln	130	51.5683568912666
rat21	-1	limbV_ln	131	55.095046515297
rat21	-1	limbV_ln	132	51.8574507646862
rat21	-1	limbV_ln	133	56.330167464644
rat21	-1	limbV_ln	135	56.7881739753284
rat21	1	hip	11	85.3546835536601
rat21	1	hip	19	78.8894307576433
rat21	1	hip	20	82.5236390934293
rat21	1	hip	26	83.3290754512103
rat21	1	hip	31	81.4261005290716
rat21	1	hip	32	81.3499880371919
rat21	1	hip	44	88.1830360133612
rat21	1	hip	46	83.8662899382895
rat21	1	hip	47	83.86684962412
rat21	1	hip	48	87.9450946560646
rat21	1	hip	53	85.8458842584986
rat21	1	hip	56	81.5736836510599
rat21	1	hip	58	84.8521730243969
rat21	1	hip	78	79.1323920116965
rat21	1	knee	3	57.69221558143
rat21	1	knee	8	53.9590035195667
rat21	1	knee	11	40.737846183049
rat21	1	knee	14	50.7376136210728
rat21	1	knee	19	42.1721131788593
rat21	1	knee	20	44.604474828889
rat21	1	knee	21	44.897576848284
rat21	1	knee	23	52.1684815056484
rat21	1	knee	24	50.3818780373594
rat21	1	knee	25	40.9169683629601
rat21	1	knee	26	41.3493210881937
rat21	1	knee	27	43.0116191044573
rat21	1	knee	30	54.8370866272884
rat21	1	knee	31	38.1615732863018
rat21	1	knee	32	39.5868407612492
rat21	1	knee	33	46.7478669879926
rat21	1	knee	34	49.4747631377539
rat21	1	knee	35	46.7054875679645
rat21	1	knee	36	49.3222961093975
rat21	1	knee	37	49.6810510081416
rat21	1	knee	39	44.8580808796667
rat21	1	knee	42	52.7910347101654
rat21	1	knee	44	45.6747042799915
rat21	1	knee	45	53.4363559156495
rat21	1	knee	46	44.9590693709084
rat21	1	knee	47	43.2994003496222
rat21	1	knee	48	45.4889833504905
rat21	1	knee	53	47.8905323046101
rat21	1	knee	56	43.3475180986532
rat21	1	knee	58	46.8720226704505
rat21	1	knee	59	52.4121538941342
rat21	1	knee	60	43.2150998982544
rat21	1	knee	61	54.5650779976232
rat21	1	knee	62	52.798114520147
rat21	1	knee	63	47.0926997675893
rat21	1	knee	64	52.3042449450562
rat21	1	knee	65	44.3276622071865
rat21	1	knee	66	47.1411534663068
rat21	1	knee	67	45.6634183822669
rat21	1	knee	68	44.9810083535548
rat21	1	knee	69	47.339149771318
rat21	1	knee	70	45.6894980341357
rat21	1	knee	71	44.2135576171064
rat21	1	knee	72	48.9065750855076
rat21	1	knee	73	40.933675712295
rat21	1	knee	74	50.9113766247958
rat21	1	knee	78	45.8937326951266
rat21	1	knee	79	50.9840960031307
rat21	1	knee	80	48.1832356101067
rat21	1	knee	82	47.725500714771
rat21	1	knee	83	49.9366198889101
rat21	1	ankle	3	89.6072477323923
rat21	1	ankle	8	83.0238702181894
rat21	1	ankle	11	87.9617862003718
rat21	1	ankle	14	88.4679763894254
rat21	1	ankle	19	81.9953413164327
rat21	1	ankle	20	91.6089257429637
rat21	1	ankle	21	92.0481417894256
rat21	1	ankle	23	90.1234318300597
rat21	1	ankle	24	85.962126656632
rat21	1	ankle	25	90.5894494769522
rat21	1	ankle	26	95.7024671274778
rat21	1	ankle	27	92.3166671387136
rat21	1	ankle	30	91.5452747546797
rat21	1	ankle	31	85.3101538032087
rat21	1	ankle	32	85.4360466492463
rat21	1	ankle	33	88.0638784476
rat21	1	ankle	34	88.2795685002463
rat21	1	ankle	35	91.4563825309627
rat21	1	ankle	36	91.1129542318862
rat21	1	ankle	37	92.6782968145179
rat21	1	ankle	39	92.5340308011419
rat21	1	ankle	42	80.3882688840419
rat21	1	ankle	44	91.8088869200594
rat21	1	ankle	45	87.9983256851537
rat21	1	ankle	46	79.2247524357011
rat21	1	ankle	47	94.2214887548308
rat21	1	ankle	48	85.5937867367891
rat21	1	ankle	53	73.0862139218007
rat21	1	ankle	56	96.2047432946156
rat21	1	ankle	58	66.0207977940513
rat21	1	ankle	59	91.3381436538978
rat21	1	ankle	60	93.7488021651475
rat21	1	ankle	61	98.5278228950099
rat21	1	ankle	62	91.7187777186906
rat21	1	ankle	63	91.0353531696651
rat21	1	ankle	64	92.4774433547665
rat21	1	ankle	65	95.0373362405233
rat21	1	ankle	66	97.4695846477985
rat21	1	ankle	67	89.5708593926151
rat21	1	ankle	68	91.4119277903004
rat21	1	ankle	69	92.1315586858136
rat21	1	ankle	70	93.3843811532268
rat21	1	ankle	71	88.7433230131181
rat21	1	ankle	72	92.674695998299
rat21	1	ankle	73	92.2556117526318
rat21	1	ankle	74	94.9852347790408
rat21	1	ankle	78	82.5819514391209
rat21	1	ankle	79	88.9977465500386
rat21	1	ankle	80	84.3433646958925
rat21	1	ankle	82	88.1490184653856
rat21	1	ankle	83	86.7686039654516
rat21	1	limbV_ang	11	154.861496770675
rat21	1	limbV_ang	19	145.588858046413
rat21	1	limbV_ang	20	150.659225358807
rat21	1	limbV_ang	26	155.276067310438
rat21	1	limbV_ang	31	152.002456150179
rat21	1	limbV_ang	32	151.082094627611
rat21	1	limbV_ang	44	155.446411402008
rat21	1	limbV_ang	46	147.840167436182
rat21	1	limbV_ang	47	153.820958291288
rat21	1	limbV_ang	48	153.509176563977
rat21	1	limbV_ang	53	146.04665861607
rat21	1	limbV_ang	56	152.07205631113
rat21	1	limbV_ang	58	144.188834515886
rat21	1	limbV_ang	78	143.603016455123
rat21	1	limbV_ln	3	54.8707340792501
rat21	1	limbV_ln	8	51.5970000514102
rat21	1	limbV_ln	11	44.3424039739903
rat21	1	limbV_ln	14	50.5606293285352
rat21	1	limbV_ln	19	43.9674832772717
rat21	1	limbV_ln	20	46.9365312533837
rat21	1	limbV_ln	21	47.8214712847878
rat21	1	limbV_ln	23	51.6207337803641
rat21	1	limbV_ln	24	50.132316573137
rat21	1	limbV_ln	25	44.3210863853503
rat21	1	limbV_ln	26	45.3743268918415
rat21	1	limbV_ln	27	46.1417769715071
rat21	1	limbV_ln	30	53.308990249698
rat21	1	limbV_ln	31	42.0715363313352
rat21	1	limbV_ln	32	42.7612639458004
rat21	1	limbV_ln	33	47.962496748933
rat21	1	limbV_ln	34	49.4409946636488
rat21	1	limbV_ln	35	47.9431793427109
rat21	1	limbV_ln	36	49.6962894211333
rat21	1	limbV_ln	37	50.3466695752225
rat21	1	limbV_ln	39	47.6666530163303
rat21	1	limbV_ln	42	50.0503315449859
rat21	1	limbV_ln	44	47.9992295745339
rat21	1	limbV_ln	45	51.9056556669265
rat21	1	limbV_ln	46	45.184269813901
rat21	1	limbV_ln	47	46.4829082381939
rat21	1	limbV_ln	48	46.6074169292323
rat21	1	limbV_ln	53	45.9255340256046
rat21	1	limbV_ln	56	47.0153846292727
rat21	1	limbV_ln	58	43.4926926083258
rat21	1	limbV_ln	59	52.332312478787
rat21	1	limbV_ln	60	46.6302343917446
rat21	1	limbV_ln	61	54.0171562465218
rat21	1	limbV_ln	62	52.3688458044449
rat21	1	limbV_ln	63	48.2603719080847
rat21	1	limbV_ln	64	52.4184320020582
rat21	1	limbV_ln	65	47.6031695623478
rat21	1	limbV_ln	66	49.225235676391
rat21	1	limbV_ln	67	47.363662866298
rat21	1	limbV_ln	68	47.0530497227366
rat21	1	limbV_ln	69	48.4069437546766
rat21	1	limbV_ln	70	47.7823585096475
rat21	1	limbV_ln	71	46.0801584043439
rat21	1	limbV_ln	72	49.6871877132497
rat21	1	limbV_ln	73	44.4563135580252
rat21	1	limbV_ln	74	51.8903599623978
rat21	1	limbV_ln	78	46.1811734452916
rat21	1	limbV_ln	79	50.4707704042117
rat21	1	limbV_ln	80	47.8357474781591
rat21	1	limbV_ln	82	48.3185120129419
rat21	1	limbV_ln	83	49.315043367864
rat21	14	knee	3	73.7731211916247
rat21	14	knee	4	70.6266077162509
rat21	14	knee	11	75.7642897608015
rat21	14	knee	13	82.8953949459099
rat21	14	knee	15	79.880179335333
rat21	14	knee	33	77.3204960619905
rat21	14	knee	37	75.4306365724204
rat21	14	knee	53	75.4429754611591
rat21	14	knee	56	78.4470516459159
rat21	14	knee	57	80.8628916562099
rat21	14	knee	58	77.1142275798658
rat21	14	knee	59	73.0734045791865
rat21	14	knee	60	73.6509797573149
rat21	14	knee	61	72.5674051140984
rat21	14	knee	62	71.0579048765623
rat21	14	knee	63	74.4839772874506
rat21	14	knee	65	64.5128659157156
rat21	14	knee	66	75.1949982055224
rat21	14	knee	69	72.7654068994295
rat21	14	knee	70	67.0200074061352
rat21	14	knee	71	67.122929865012
rat21	14	knee	72	71.0903456681968
rat21	14	knee	76	67.7721969854931
rat21	14	knee	77	73.7309325118961
rat21	14	knee	79	72.2136602767429
rat21	14	knee	80	72.8539730585459
rat21	14	knee	81	68.7339903495941
rat21	14	knee	82	75.5643754308115
rat21	14	knee	83	76.2456248468357
rat21	14	knee	84	72.5143571265124
rat21	14	knee	89	77.8119193054335
rat21	14	knee	91	80.941488856684
rat21	14	ankle	3	98.8633381938188
rat21	14	ankle	4	111.302784626227
rat21	14	ankle	11	95.5741373696001
rat21	14	ankle	13	92.0514837152212
rat21	14	ankle	15	104.530928951596
rat21	14	ankle	33	96.6060446370476
rat21	14	ankle	37	93.6019308140066
rat21	14	ankle	53	97.1852410642516
rat21	14	ankle	56	101.870788961741
rat21	14	ankle	57	105.623298969392
rat21	14	ankle	58	104.841384998065
rat21	14	ankle	59	101.816651008752
rat21	14	ankle	60	101.889212805309
rat21	14	ankle	61	102.977592580562
rat21	14	ankle	62	102.9116920432
rat21	14	ankle	63	97.1748242449413
rat21	14	ankle	65	102.676187981727
rat21	14	ankle	66	103.569639566568
rat21	14	ankle	69	105.372473525169
rat21	14	ankle	70	103.266401567271
rat21	14	ankle	71	102.407168433976
rat21	14	ankle	72	92.6085379685048
rat21	14	ankle	76	100.116852675177
rat21	14	ankle	77	101.653982297891
rat21	14	ankle	79	104.649506661102
rat21	14	ankle	80	101.774446973008
rat21	14	ankle	81	106.575776888724
rat21	14	ankle	82	98.4517592531034
rat21	14	ankle	83	99.8580984364503
rat21	14	ankle	84	93.1667090506696
rat21	14	ankle	89	100.633939812212
rat21	14	ankle	91	99.4811142629997
rat21	14	limbV_ln	3	60.7729450398623
rat21	14	limbV_ln	4	61.2131186537126
rat21	14	limbV_ln	11	61.2905557326713
rat21	14	limbV_ln	13	64.0157415807761
rat21	14	limbV_ln	15	65.0842290628693
rat21	14	limbV_ln	33	62.2518116180767
rat21	14	limbV_ln	37	60.8971341038869
rat21	14	limbV_ln	53	61.6113698449221
rat21	14	limbV_ln	56	63.9126531692996
rat21	14	limbV_ln	57	65.5732847868862
rat21	14	limbV_ln	58	63.6485421679244
rat21	14	limbV_ln	59	60.8570832796086
rat21	14	limbV_ln	60	61.5151651620889
rat21	14	limbV_ln	61	60.9462578892361
rat21	14	limbV_ln	62	60.1497064653259
rat21	14	limbV_ln	63	61.105878929339
rat21	14	limbV_ln	65	56.6391129921496
rat21	14	limbV_ln	66	62.6565296226088
rat21	14	limbV_ln	69	61.4641227367672
rat21	14	limbV_ln	70	58.0904148195832
rat21	14	limbV_ln	71	58.1777013488729
rat21	14	limbV_ln	72	58.5330241266974
rat21	14	limbV_ln	76	58.125044861629
rat21	14	limbV_ln	77	61.3091214253161
rat21	14	limbV_ln	79	61.2279323041701
rat21	14	limbV_ln	80	60.953011392913
rat21	14	limbV_ln	81	59.5357991582498
rat21	14	limbV_ln	82	61.6906365110993
rat21	14	limbV_ln	83	62.5291968672392
rat21	14	limbV_ln	84	59.2229579147749
rat21	14	limbV_ln	89	63.5998474326923
rat21	14	limbV_ln	91	64.7608191841185
rat21	48	hip	1	71.1296484991523
rat21	48	hip	6	71.7821271586895
rat21	48	hip	7	73.9677592379213
rat21	48	hip	8	78.0327602854831
rat21	48	hip	11	71.0612034711022
rat21	48	hip	12	77.596554686557
rat21	48	hip	13	80.7259629368569
rat21	48	hip	14	77.4572254918196
rat21	48	hip	17	78.3356248249455
rat21	48	hip	18	73.7813986378944
rat21	48	hip	20	73.8915443653794
rat21	48	hip	21	76.9072483982087
rat21	48	hip	22	75.5651615011165
rat21	48	hip	23	72.5401762589339
rat21	48	hip	24	68.2818809266245
rat21	48	hip	27	79.660397995009
rat21	48	hip	28	68.6690329924577
rat21	48	hip	29	76.2309805632584
rat21	48	hip	30	70.9604597916108
rat21	48	hip	31	73.3298964865581
rat21	48	hip	32	74.88557907562
rat21	48	hip	33	77.695350833331
rat21	48	hip	36	72.3076190359286
rat21	48	hip	37	77.1573402471821
rat21	48	hip	38	76.9433287518662
rat21	48	hip	39	87.0605531863341
rat21	48	hip	40	78.6721204540156
rat21	48	hip	43	74.6662361587122
rat21	48	hip	44	81.9470271581683
rat21	48	hip	45	75.8075416088078
rat21	48	hip	46	77.417473163977
rat21	48	hip	47	80.7330368543816
rat21	48	hip	49	82.5633967464077
rat21	48	hip	50	76.0608667505888
rat21	48	hip	51	89.8811346027528
rat21	48	hip	52	76.9774225594988
rat21	48	hip	53	75.4798091290303
rat21	48	hip	54	80.7259737658396
rat21	48	hip	55	74.8523163225432
rat21	48	hip	56	76.3996509320775
rat21	48	hip	57	74.6997096693634
rat21	48	hip	58	78.3739393638688
rat21	48	hip	59	76.6865994258564
rat21	48	hip	60	78.9927311977254
rat21	48	hip	61	85.8973119443782
rat21	48	hip	62	76.7584528992829
rat21	48	hip	63	74.0495030791851
rat21	48	hip	64	74.1914892458308
rat21	48	hip	65	80.9555291052673
rat21	48	hip	66	78.5393105262547
rat21	48	hip	67	74.1383109829841
rat21	48	hip	71	73.0197962361212
rat21	48	hip	72	80.9223456063754
rat21	48	hip	75	73.700901855812
rat21	48	hip	78	76.1950797111832
rat21	48	hip	79	72.3020734736435
rat21	48	knee	1	71.0641770301229
rat21	48	knee	6	81.4296210521823
rat21	48	knee	7	81.2259868699248
rat21	48	knee	8	78.8401505119175
rat21	48	knee	11	72.7570771668783
rat21	48	knee	12	78.9934650138492
rat21	48	knee	13	78.5366378751458
rat21	48	knee	14	75.78740428386
rat21	48	knee	17	85.2704704971947
rat21	48	knee	18	77.4667729658298
rat21	48	knee	20	73.599979102753
rat21	48	knee	21	80.274790554456
rat21	48	knee	22	75.4836330292047
rat21	48	knee	23	79.2757115716416
rat21	48	knee	24	77.7287703150962
rat21	48	knee	27	74.3109665107764
rat21	48	knee	28	84.2979838403632
rat21	48	knee	29	77.3465265406121
rat21	48	knee	30	88.3253082570184
rat21	48	knee	31	79.9923444758888
rat21	48	knee	32	77.2383595438363
rat21	48	knee	33	70.4771076475906
rat21	48	knee	36	77.7415153838471
rat21	48	knee	37	75.4704326476961
rat21	48	knee	38	90.7114856248396
rat21	48	knee	39	74.8121934954373
rat21	48	knee	40	76.2082336679278
rat21	48	knee	43	77.0769927878314
rat21	48	knee	44	71.3846984811234
rat21	48	knee	45	73.6079046654104
rat21	48	knee	46	81.2870810300615
rat21	48	knee	47	86.2346016449798
rat21	48	knee	49	77.6911579164522
rat21	48	knee	50	72.7816905881286
rat21	48	knee	51	80.3609100029509
rat21	48	knee	52	71.5284505606057
rat21	48	knee	53	73.921429811277
rat21	48	knee	54	73.3217313577628
rat21	48	knee	55	74.6875936840592
rat21	48	knee	56	76.0207231923324
rat21	48	knee	57	75.6315758302134
rat21	48	knee	58	76.3255296158324
rat21	48	knee	59	78.2078888722147
rat21	48	knee	60	84.2106254942204
rat21	48	knee	61	73.9425310272809
rat21	48	knee	62	71.8051093651578
rat21	48	knee	63	78.6099301191813
rat21	48	knee	64	79.0283308329854
rat21	48	knee	65	75.160135831698
rat21	48	knee	66	74.0803243224363
rat21	48	knee	67	79.2804905238642
rat21	48	knee	71	77.7735032813095
rat21	48	knee	72	81.0769681900221
rat21	48	knee	75	79.8892242564019
rat21	48	knee	78	75.4160760311082
rat21	48	knee	79	73.5915897916089
rat21	48	ankle	1	86.4191276016492
rat21	48	ankle	6	84.1821199463493
rat21	48	ankle	7	83.4251569985105
rat21	48	ankle	8	85.843118834954
rat21	48	ankle	11	81.9807071318131
rat21	48	ankle	12	87.9861672321623
rat21	48	ankle	13	88.7881274457506
rat21	48	ankle	14	95.2095208978429
rat21	48	ankle	17	84.8347187964005
rat21	48	ankle	18	85.5003370312131
rat21	48	ankle	20	84.5173826104741
rat21	48	ankle	21	88.5098899693132
rat21	48	ankle	22	94.0902835987835
rat21	48	ankle	23	87.2976523350262
rat21	48	ankle	24	94.5174383589387
rat21	48	ankle	27	100.977656394777
rat21	48	ankle	28	82.6248560954249
rat21	48	ankle	29	97.7598917672843
rat21	48	ankle	30	86.9691250804148
rat21	48	ankle	31	91.8251315462033
rat21	48	ankle	32	87.4158509719055
rat21	48	ankle	33	89.3787290193426
rat21	48	ankle	36	94.001562929543
rat21	48	ankle	37	95.2118991711959
rat21	48	ankle	38	92.3605247450403
rat21	48	ankle	39	94.7208415101609
rat21	48	ankle	40	87.1987933448164
rat21	48	ankle	43	89.0898759844745
rat21	48	ankle	44	99.4572538198977
rat21	48	ankle	45	99.142352340918
rat21	48	ankle	46	92.6536278960426
rat21	48	ankle	47	94.0220949920081
rat21	48	ankle	49	93.2481224097188
rat21	48	ankle	50	96.1663042237844
rat21	48	ankle	51	97.7469448810352
rat21	48	ankle	52	94.4103054041539
rat21	48	ankle	53	91.2583376971063
rat21	48	ankle	54	90.3187004627725
rat21	48	ankle	55	88.827422630135
rat21	48	ankle	56	94.4310971764564
rat21	48	ankle	57	95.510990466125
rat21	48	ankle	58	91.3197995945376
rat21	48	ankle	59	88.4410037016938
rat21	48	ankle	60	88.4307623848743
rat21	48	ankle	61	91.0961778520065
rat21	48	ankle	62	93.8569194859984
rat21	48	ankle	63	84.7640226279342
rat21	48	ankle	64	81.8405502901736
rat21	48	ankle	65	90.4819195736935
rat21	48	ankle	66	91.1510579639034
rat21	48	ankle	67	83.7521413116245
rat21	48	ankle	71	92.4820060838291
rat21	48	ankle	72	94.1376812748263
rat21	48	ankle	75	91.924376282627
rat21	48	ankle	78	100.674340250986
rat21	48	ankle	79	94.4497100623954
rat21	48	limbV_ang	1	122.751739559932
rat21	48	limbV_ang	6	116.760792809391
rat21	48	limbV_ang	7	118.979755550304
rat21	48	limbV_ang	8	124.725512089295
rat21	48	limbV_ang	11	121.167326998117
rat21	48	limbV_ang	12	124.493472430893
rat21	48	limbV_ang	13	128.10619514486
rat21	48	limbV_ang	14	127.388763200856
rat21	48	limbV_ang	17	121.344499813364
rat21	48	limbV_ang	18	121.310971357236
rat21	48	limbV_ang	20	123.661958561325
rat21	48	limbV_ang	21	123.1906880509
rat21	48	limbV_ang	22	125.463564480395
rat21	48	limbV_ang	23	119.381128728912
rat21	48	limbV_ang	24	116.995699161306
rat21	48	limbV_ang	27	131.528492697297
rat21	48	limbV_ang	28	112.048020646106
rat21	48	limbV_ang	29	125.567320508245
rat21	48	limbV_ang	30	112.448054846402
rat21	48	limbV_ang	31	120.185754231196
rat21	48	limbV_ang	32	122.836755199754
rat21	48	limbV_ang	33	129.932208552435
rat21	48	limbV_ang	36	120.86752096496
rat21	48	limbV_ang	37	127.261783202192
rat21	48	limbV_ang	38	117.661596731189
rat21	48	limbV_ang	39	137.52827110533
rat21	48	limbV_ang	40	127.186040102982
rat21	48	limbV_ang	43	122.901311012988
rat21	48	limbV_ang	44	135.340618924978
rat21	48	limbV_ang	45	127.868342807203
rat21	48	limbV_ang	46	123.679936332379
rat21	48	limbV_ang	47	124.271614440667
rat21	48	limbV_ang	49	131.034577277256
rat21	48	limbV_ang	50	128.135934824294
rat21	48	limbV_ang	51	137.755116997381
rat21	48	limbV_ang	52	129.409996199885
rat21	48	limbV_ang	53	126.112544832269
rat21	48	limbV_ang	54	131.419763703895
rat21	48	limbV_ang	55	124.571352678543
rat21	48	limbV_ang	56	126.051923031347
rat21	48	limbV_ang	57	124.754605693492
rat21	48	limbV_ang	58	127.412330447449
rat21	48	limbV_ang	59	124.126702550712
rat21	48	limbV_ang	60	122.999285572416
rat21	48	limbV_ang	61	136.232665490659
rat21	48	limbV_ang	62	128.932025746358
rat21	48	limbV_ang	63	120.836342847594
rat21	48	limbV_ang	64	120.599833081539
rat21	48	limbV_ang	65	130.495626297471
rat21	48	limbV_ang	66	128.88741162517
rat21	48	limbV_ang	67	120.78423356567
rat21	48	limbV_ang	71	121.420107963132
rat21	48	limbV_ang	72	127.41337970447
rat21	48	limbV_ang	75	120.710344460896
rat21	48	limbV_ang	78	127.327178696552
rat21	48	limbV_ang	79	123.553655363706
rat21	48	limbV_ln	1	57.6732511185898
rat21	48	limbV_ln	6	62.489812674255
rat21	48	limbV_ln	7	62.2285735947289
rat21	48	limbV_ln	8	61.6526948398298
rat21	48	limbV_ln	11	57.5072547545771
rat21	48	limbV_ln	12	62.1631745906424
rat21	48	limbV_ln	13	61.9699683246735
rat21	48	limbV_ln	14	62.0782974946455
rat21	48	limbV_ln	17	64.135110847037
rat21	48	limbV_ln	18	60.8361133685899
rat21	48	limbV_ln	20	58.6478473667638
rat21	48	limbV_ln	21	62.7677723373783
rat21	48	limbV_ln	22	61.7685846049049
rat21	48	limbV_ln	23	61.875937612889
rat21	48	limbV_ln	24	62.737739990437
rat21	48	limbV_ln	27	62.4479625037992
rat21	48	limbV_ln	28	63.1809928481896
rat21	48	limbV_ln	29	63.4634092481739
rat21	48	limbV_ln	30	65.903192101241
rat21	48	limbV_ln	31	63.4089040843093
rat21	48	limbV_ln	32	61.0859589312582
rat21	48	limbV_ln	33	58.2518610075082
rat21	48	limbV_ln	36	62.7555285940105
rat21	48	limbV_ln	37	61.9636450165793
rat21	48	limbV_ln	38	68.0636623099006
rat21	48	limbV_ln	39	61.4664754086593
rat21	48	limbV_ln	40	60.5719706718365
rat21	48	limbV_ln	43	61.4194467067357
rat21	48	limbV_ln	44	60.7697259937774
rat21	48	limbV_ln	45	61.55854409924
rat21	48	limbV_ln	46	64.0831300244526
rat21	48	limbV_ln	47	66.5420810951576
rat21	48	limbV_ln	49	62.5822703636529
rat21	48	limbV_ln	50	60.5337944382429
rat21	48	limbV_ln	51	64.1397781569599
rat21	48	limbV_ln	52	59.7812003402534
rat21	48	limbV_ln	53	60.0485527372544
rat21	48	limbV_ln	54	59.8120696110387
rat21	48	limbV_ln	55	60.0733796702347
rat21	48	limbV_ln	56	62.0523346301528
rat21	48	limbV_ln	57	62.1023792029922
rat21	48	limbV_ln	58	61.4757179105682
rat21	48	limbV_ln	59	61.8673323323439
rat21	48	limbV_ln	60	64.4771991985019
rat21	48	limbV_ln	61	60.4425851578581
rat21	48	limbV_ln	62	59.7990661486787
rat21	48	limbV_ln	63	61.1937718128914
rat21	48	limbV_ln	64	60.5293851734023
rat21	48	limbV_ln	65	60.8549018505333
rat21	48	limbV_ln	66	60.3803132543718
rat21	48	limbV_ln	67	60.8499656446151
rat21	48	limbV_ln	71	62.3102270286851
rat21	48	limbV_ln	72	64.4823318395281
rat21	48	limbV_ln	75	63.2584381377765
rat21	48	limbV_ln	78	62.9045715741065
rat21	48	limbV_ln	79	60.6666417950306
rat22	-1	hip	1	64.3690784409305
rat22	-1	hip	2	58.5238308952807
rat22	-1	hip	3	86.6650130970094
rat22	-1	hip	4	66.431378595921
rat22	-1	hip	7	54.7448573522077
rat22	-1	hip	9	64.7262619903448
rat22	-1	hip	10	69.1258740941281
rat22	-1	hip	13	61.6320569757648
rat22	-1	hip	14	65.5594516023588
rat22	-1	hip	15	53.8172590387401
rat22	-1	hip	16	62.8152372197277
rat22	-1	hip	22	59.220260864805
rat22	-1	hip	23	77.4661401691133
rat22	-1	hip	24	55.3198231070707
rat22	-1	hip	31	68.021105674075
rat22	-1	hip	32	76.6807512858383
rat22	-1	hip	33	64.4200963383723
rat22	-1	hip	34	68.3433731719306
rat22	-1	hip	35	58.8523039556241
rat22	-1	hip	38	61.5614683146775
rat22	-1	hip	39	62.3265761584434
rat22	-1	hip	40	71.5607729184162
rat22	-1	hip	46	68.512353278065
rat22	-1	hip	53	70.2535988904608
rat22	-1	hip	54	53.6368555743236
rat22	-1	hip	55	60.228382196078
rat22	-1	hip	56	71.7722982064901
rat22	-1	hip	63	60.4019927486302
rat22	-1	hip	67	70.3353448813121
rat22	-1	hip	72	80.1812752418606
rat22	-1	hip	73	65.155818409666
rat22	-1	hip	74	72.6438630321985
rat22	-1	hip	75	72.405040426907
rat22	-1	hip	76	66.1054230759684
rat22	-1	hip	77	57.2368273824648
rat22	-1	hip	80	64.7127204491854
rat22	-1	hip	81	60.8900566234005
rat22	-1	hip	82	64.0896560844901
rat22	-1	hip	83	71.1620848956297
rat22	-1	hip	84	67.3773550622327
rat22	-1	hip	85	65.9343920144717
rat22	-1	knee	1	54.5576940774552
rat22	-1	knee	2	53.1502629863359
rat22	-1	knee	3	56.9898606849625
rat22	-1	knee	4	50.2786527223966
rat22	-1	knee	7	50.6024267186516
rat22	-1	knee	9	49.6287535011713
rat22	-1	knee	10	52.90190877279
rat22	-1	knee	13	48.3092415367261
rat22	-1	knee	14	52.7143857030233
rat22	-1	knee	15	46.7586200761685
rat22	-1	knee	16	53.056055348732
rat22	-1	knee	22	48.6803984723619
rat22	-1	knee	23	53.8119695991243
rat22	-1	knee	24	50.38427535495
rat22	-1	knee	31	47.3471952094187
rat22	-1	knee	32	48.9477114548456
rat22	-1	knee	33	51.9337966752538
rat22	-1	knee	34	52.0718224432889
rat22	-1	knee	35	52.1495231980821
rat22	-1	knee	38	49.4745483236344
rat22	-1	knee	39	49.1052024586965
rat22	-1	knee	40	54.0824430139631
rat22	-1	knee	46	57.0156088215402
rat22	-1	knee	53	49.3310310110333
rat22	-1	knee	54	47.158055926736
rat22	-1	knee	55	45.6826861527316
rat22	-1	knee	56	43.8630630887436
rat22	-1	knee	63	50.2737791497907
rat22	-1	knee	67	47.2216798781893
rat22	-1	knee	72	53.4727473258302
rat22	-1	knee	73	52.2888618486264
rat22	-1	knee	74	57.8816870605965
rat22	-1	knee	75	53.7021185594487
rat22	-1	knee	76	49.2609935015757
rat22	-1	knee	77	52.6593333371359
rat22	-1	knee	80	51.3956684034557
rat22	-1	knee	81	51.6422698935635
rat22	-1	knee	82	52.9659141016575
rat22	-1	knee	83	52.3300882506054
rat22	-1	knee	84	46.9991156179178
rat22	-1	knee	85	54.3309985301011
rat22	-1	ankle	1	69.9984991623057
rat22	-1	ankle	2	62.5005977449814
rat22	-1	ankle	3	70.3949166778944
rat22	-1	ankle	4	60.051642602591
rat22	-1	ankle	7	53.7331691665693
rat22	-1	ankle	9	67.9580349852088
rat22	-1	ankle	10	68.7945465190553
rat22	-1	ankle	13	66.2324884726046
rat22	-1	ankle	14	67.3285180039186
rat22	-1	ankle	15	64.2866209188358
rat22	-1	ankle	16	66.9798114149873
rat22	-1	ankle	22	54.0076302888639
rat22	-1	ankle	23	67.5481231602816
rat22	-1	ankle	24	57.8585967669589
rat22	-1	ankle	31	55.9476362772513
rat22	-1	ankle	32	62.8799091668836
rat22	-1	ankle	33	62.3551552555718
rat22	-1	ankle	34	65.6778820846392
rat22	-1	ankle	35	65.9902973859005
rat22	-1	ankle	38	59.2733421739375
rat22	-1	ankle	39	64.2316556628078
rat22	-1	ankle	40	67.7989696602684
rat22	-1	ankle	46	70.8469149107485
rat22	-1	ankle	53	71.6736759510768
rat22	-1	ankle	54	57.4648966097187
rat22	-1	ankle	55	53.0303460121817
rat22	-1	ankle	56	48.9185710349137
rat22	-1	ankle	63	62.5064308269586
rat22	-1	ankle	67	54.8193392983045
rat22	-1	ankle	72	72.1625751647628
rat22	-1	ankle	73	60.7812875753218
rat22	-1	ankle	74	65.0539504956466
rat22	-1	ankle	75	73.7335942334958
rat22	-1	ankle	76	61.6001639906525
rat22	-1	ankle	77	60.5783454167103
rat22	-1	ankle	80	71.338405942838
rat22	-1	ankle	81	73.029894167459
rat22	-1	ankle	82	59.9161403291339
rat22	-1	ankle	83	54.6932844071599
rat22	-1	ankle	84	57.1035225055358
rat22	-1	ankle	85	63.8329296651913
rat22	-1	limbV_ang	1	123.077401961837
rat22	-1	limbV_ang	2	117.573364273256
rat22	-1	limbV_ang	3	143.548973685832
rat22	-1	limbV_ang	4	125.780444208684
rat22	-1	limbV_ang	7	113.663783982951
rat22	-1	limbV_ang	9	126.33148094178
rat22	-1	limbV_ang	10	128.418922465509
rat22	-1	limbV_ang	13	123.773866622556
rat22	-1	limbV_ang	14	124.911088710366
rat22	-1	limbV_ang	15	117.089728148908
rat22	-1	limbV_ang	16	121.683233496619
rat22	-1	limbV_ang	22	118.776354591127
rat22	-1	limbV_ang	23	135.730264141674
rat22	-1	limbV_ang	24	114.770482815086
rat22	-1	limbV_ang	31	128.564123243038
rat22	-1	limbV_ang	32	137.180072288864
rat22	-1	limbV_ang	33	123.365188015966
rat22	-1	limbV_ang	34	127.649210271217
rat22	-1	limbV_ang	35	118.924185090845
rat22	-1	limbV_ang	38	121.661941591953
rat22	-1	limbV_ang	39	123.812241009058
rat22	-1	limbV_ang	40	129.908201766518
rat22	-1	limbV_ang	46	125.619757695154
rat22	-1	limbV_ang	53	132.611758391006
rat22	-1	limbV_ang	54	115.471803017794
rat22	-1	limbV_ang	55	121.373371197476
rat22	-1	limbV_ang	56	133.080149383141
rat22	-1	limbV_ang	63	120.820185303154
rat22	-1	limbV_ang	67	130.783695733094
rat22	-1	limbV_ang	72	139.512239739389
rat22	-1	limbV_ang	73	123.467721357586
rat22	-1	limbV_ang	74	128.220685590801
rat22	-1	limbV_ang	75	132.15583821137
rat22	-1	limbV_ang	76	126.555479326465
rat22	-1	limbV_ang	77	115.908417522794
rat22	-1	limbV_ang	80	125.573743016499
rat22	-1	limbV_ang	81	122.54707847791
rat22	-1	limbV_ang	82	121.852384729828
rat22	-1	limbV_ang	83	128.444264309812
rat22	-1	limbV_ang	84	128.23935838567
rat22	-1	limbV_ang	85	123.580250723714
rat22	-1	limbV_ln	1	44.7170408801662
rat22	-1	limbV_ln	2	41.8960191175995
rat22	-1	limbV_ln	3	46.3866113235392
rat22	-1	limbV_ln	4	40.5080350488841
rat22	-1	limbV_ln	7	38.9472913647138
rat22	-1	limbV_ln	9	41.5304512263902
rat22	-1	limbV_ln	10	43.7768502565829
rat22	-1	limbV_ln	13	40.4410073970635
rat22	-1	limbV_ln	14	43.2001015421826
rat22	-1	limbV_ln	15	38.8508151759078
rat22	-1	limbV_ln	16	43.4640430354184
rat22	-1	limbV_ln	22	38.2414711087736
rat22	-1	limbV_ln	23	44.1695781770552
rat22	-1	limbV_ln	24	39.7989321720531
rat22	-1	limbV_ln	31	37.9998198963162
rat22	-1	limbV_ln	32	40.5115768843003
rat22	-1	limbV_ln	33	41.745223527039
rat22	-1	limbV_ln	34	42.6184571995845
rat22	-1	limbV_ln	35	42.1814781663387
rat22	-1	limbV_ln	38	39.6823181052318
rat22	-1	limbV_ln	39	40.3165485020286
rat22	-1	limbV_ln	40	44.2053565431333
rat22	-1	limbV_ln	46	46.3638888281926
rat22	-1	limbV_ln	53	42.2745941488919
rat22	-1	limbV_ln	54	37.7258263652668
rat22	-1	limbV_ln	55	36.4436449943199
rat22	-1	limbV_ln	56	34.6977228071504
rat22	-1	limbV_ln	63	40.6200936646617
rat22	-1	limbV_ln	67	37.6848184471789
rat22	-1	limbV_ln	72	45.022480826763
rat22	-1	limbV_ln	73	41.6919194023254
rat22	-1	limbV_ln	74	45.5484970878625
rat22	-1	limbV_ln	75	45.2447084241089
rat22	-1	limbV_ln	76	40.1636909877657
rat22	-1	limbV_ln	77	41.4718124820444
rat22	-1	limbV_ln	80	43.4087946807836
rat22	-1	limbV_ln	81	43.3359585640233
rat22	-1	limbV_ln	82	41.8592678932167
rat22	-1	limbV_ln	83	40.4195846579561
rat22	-1	limbV_ln	84	38.1036584639297
rat22	-1	limbV_ln	85	43.3758709501802
rat22	1	hip	2	76.8590964005914
rat22	1	hip	3	69.5473276756196
rat22	1	hip	5	80.7396334394895
rat22	1	hip	6	78.60772134442
rat22	1	hip	7	74.2561191123982
rat22	1	hip	13	73.4482524470767
rat22	1	hip	14	68.6133963950084
rat22	1	hip	15	62.8112524985379
rat22	1	hip	16	79.7394913983337
rat22	1	hip	18	71.512687382016
rat22	1	hip	19	72.9049391685231
rat22	1	hip	20	65.3125305189803
rat22	1	hip	21	70.0821753929745
rat22	1	hip	27	73.951030436022
rat22	1	hip	28	74.7887914712574
rat22	1	hip	29	78.3810943147784
rat22	1	hip	30	68.7762250867469
rat22	1	hip	31	73.9538662184559
rat22	1	hip	32	72.8934610892347
rat22	1	hip	33	73.4856239808367
rat22	1	hip	34	73.0949307662256
rat22	1	hip	38	71.5643435786814
rat22	1	hip	39	73.1054788168782
rat22	1	hip	41	72.0000934428848
rat22	1	hip	42	71.9257276648372
rat22	1	hip	43	73.4155795437679
rat22	1	hip	44	75.3710304949306
rat22	1	hip	45	71.172525810041
rat22	1	hip	49	72.3303656362517
rat22	1	hip	52	80.5306076030404
rat22	1	hip	53	69.869353037554
rat22	1	hip	54	71.9312580930769
rat22	1	hip	55	70.9259828764185
rat22	1	hip	56	80.2842116754311
rat22	1	hip	57	68.1496278134304
rat22	1	hip	59	74.706926765197
rat22	1	hip	63	66.421455207588
rat22	1	hip	66	74.5277056527734
rat22	1	hip	68	68.9076585700499
rat22	1	hip	76	71.9746924046935
rat22	1	hip	78	74.1206117592259
rat22	1	hip	79	67.5763366444157
rat22	1	hip	81	70.6827776970392
rat22	1	knee	2	46.4407289075778
rat22	1	knee	3	39.3638030406451
rat22	1	knee	5	37.4739273843401
rat22	1	knee	6	50.404720044084
rat22	1	knee	7	44.4577412288107
rat22	1	knee	13	43.2194386742938
rat22	1	knee	14	41.6774910818354
rat22	1	knee	15	33.1923932015249
rat22	1	knee	16	40.7106555942476
rat22	1	knee	18	38.2563877232595
rat22	1	knee	19	47.6984905403957
rat22	1	knee	20	38.6493654328107
rat22	1	knee	21	34.6857287754749
rat22	1	knee	24	47.3403688731069
rat22	1	knee	27	39.9584120466578
rat22	1	knee	28	40.305290700221
rat22	1	knee	29	36.0409044299737
rat22	1	knee	30	42.0902417546417
rat22	1	knee	31	43.7302991001776
rat22	1	knee	32	49.1705797526229
rat22	1	knee	33	43.9506387890225
rat22	1	knee	34	40.6464968906273
rat22	1	knee	38	36.4218742514319
rat22	1	knee	39	41.4360340369995
rat22	1	knee	41	37.1228298986296
rat22	1	knee	42	39.2249974304617
rat22	1	knee	43	38.6420624079676
rat22	1	knee	44	44.1538820751728
rat22	1	knee	45	42.553799836714
rat22	1	knee	49	42.8032634296793
rat22	1	knee	52	42.1629646991337
rat22	1	knee	53	33.322836510999
rat22	1	knee	54	35.2501270148921
rat22	1	knee	55	49.9317789681802
rat22	1	knee	56	38.8709978946838
rat22	1	knee	57	37.8419815231608
rat22	1	knee	59	41.901190404096
rat22	1	knee	63	32.0852243538387
rat22	1	knee	66	40.8985568796543
rat22	1	knee	67	50.4022038803987
rat22	1	knee	68	40.3294412347405
rat22	1	knee	76	38.7808319484384
rat22	1	knee	78	40.8652719441353
rat22	1	knee	79	38.1376572812525
rat22	1	knee	81	38.6535884481199
rat22	1	ankle	2	87.130065884663
rat22	1	ankle	3	83.7502328925206
rat22	1	ankle	5	83.9171122204108
rat22	1	ankle	6	79.8455070220259
rat22	1	ankle	7	81.7381339874702
rat22	1	ankle	13	82.3959564757194
rat22	1	ankle	14	88.6113562803286
rat22	1	ankle	15	77.5328084980482
rat22	1	ankle	16	82.0689869706937
rat22	1	ankle	18	78.753542300693
rat22	1	ankle	19	78.5341407631881
rat22	1	ankle	20	80.580168454491
rat22	1	ankle	21	88.5421229767914
rat22	1	ankle	24	80.5159988726235
rat22	1	ankle	27	74.4866038546473
rat22	1	ankle	28	76.762604683024
rat22	1	ankle	29	78.6608286844601
rat22	1	ankle	30	86.608371434082
rat22	1	ankle	31	82.701862762524
rat22	1	ankle	32	79.9942187166048
rat22	1	ankle	33	80.2388170069132
rat22	1	ankle	34	78.9613630711702
rat22	1	ankle	38	82.6037809681814
rat22	1	ankle	39	88.3215156859644
rat22	1	ankle	41	88.1548294811833
rat22	1	ankle	42	84.4689730997316
rat22	1	ankle	43	87.1259649804341
rat22	1	ankle	44	86.3302421669171
rat22	1	ankle	45	87.4924043111627
rat22	1	ankle	49	83.2931344847471
rat22	1	ankle	52	90.6945235826569
rat22	1	ankle	53	87.5854184105179
rat22	1	ankle	54	91.1543126013144
rat22	1	ankle	55	80.8949034040438
rat22	1	ankle	56	94.7745197160048
rat22	1	ankle	57	83.4047986353322
rat22	1	ankle	59	88.4286055803991
rat22	1	ankle	63	87.4836034072501
rat22	1	ankle	66	76.0762329705393
rat22	1	ankle	67	81.5679061279249
rat22	1	ankle	68	86.3983386787545
rat22	1	ankle	76	78.0164152732329
rat22	1	ankle	78	92.0921939689675
rat22	1	ankle	79	84.6071006958907
rat22	1	ankle	81	76.2866902098755
rat22	1	limbV_ang	2	144.353493657311
rat22	1	limbV_ang	3	141.139458400284
rat22	1	limbV_ang	5	153.732150324852
rat22	1	limbV_ang	6	141.133484160773
rat22	1	limbV_ang	7	141.781699287149
rat22	1	limbV_ang	13	141.851592600979
rat22	1	limbV_ang	14	140.294805946469
rat22	1	limbV_ang	15	137.050482022966
rat22	1	limbV_ang	16	149.805135235912
rat22	1	limbV_ang	18	142.53296632644
rat22	1	limbV_ang	19	137.086984480333
rat22	1	limbV_ang	20	136.720635275438
rat22	1	limbV_ang	21	146.914490380552
rat22	1	limbV_ang	27	141.919667732778
rat22	1	limbV_ang	28	143.404409062793
rat22	1	limbV_ang	29	150.918449883533
rat22	1	limbV_ang	30	139.571432334418
rat22	1	limbV_ang	31	142.383209302632
rat22	1	limbV_ang	32	136.699194421967
rat22	1	limbV_ang	33	140.849351044314
rat22	1	limbV_ang	34	142.394511140346
rat22	1	limbV_ang	38	144.896290263821
rat22	1	limbV_ang	39	144.635429480782
rat22	1	limbV_ang	41	147.058065301607
rat22	1	limbV_ang	42	143.912713009007
rat22	1	limbV_ang	43	146.982618630944
rat22	1	limbV_ang	44	144.520308316433
rat22	1	limbV_ang	45	141.882801991922
rat22	1	limbV_ang	49	141.389156057538
rat22	1	limbV_ang	52	152.513862462786
rat22	1	limbV_ang	53	147.565726173385
rat22	1	limbV_ang	54	149.403304532653
rat22	1	limbV_ang	55	134.203661048961
rat22	1	limbV_ang	56	156.114640448384
rat22	1	limbV_ang	57	140.854505493849
rat22	1	limbV_ang	59	146.09853814089
rat22	1	limbV_ang	63	144.999020628661
rat22	1	limbV_ang	66	142.547293323786
rat22	1	limbV_ang	68	141.14532841171
rat22	1	limbV_ang	76	142.52614860072
rat22	1	limbV_ang	78	147.42897319562
rat22	1	limbV_ang	79	140.391845510154
rat22	1	limbV_ang	81	140.185441703071
rat22	1	limbV_ln	2	44.971312006735
rat22	1	limbV_ln	3	40.3877433543523
rat22	1	limbV_ln	5	39.4238319914983
rat22	1	limbV_ln	6	46.0213771782031
rat22	1	limbV_ln	7	42.6139524828801
rat22	1	limbV_ln	13	42.2903779097783
rat22	1	limbV_ln	14	42.1582873881311
rat22	1	limbV_ln	15	35.5786515488993
rat22	1	limbV_ln	16	40.8617086337224
rat22	1	limbV_ln	18	38.5992900895517
rat22	1	limbV_ln	19	44.0680823440011
rat22	1	limbV_ln	20	39.0327448539185
rat22	1	limbV_ln	21	38.5041754128861
rat22	1	limbV_ln	24	44.4554720831672
rat22	1	limbV_ln	27	39.3421244188309
rat22	1	limbV_ln	28	39.7676334121607
rat22	1	limbV_ln	29	37.3890020841748
rat22	1	limbV_ln	30	41.9842399004638
rat22	1	limbV_ln	31	42.2388380544208
rat22	1	limbV_ln	32	44.8815759017032
rat22	1	limbV_ln	33	42.1607472077744
rat22	1	limbV_ln	34	40.0820714226886
rat22	1	limbV_ln	38	38.6030705118776
rat22	1	limbV_ln	39	42.3565886765366
rat22	1	limbV_ln	41	39.4032331619975
rat22	1	limbV_ln	42	40.3527612647388
rat22	1	limbV_ln	43	40.0734635096547
rat22	1	limbV_ln	44	43.179440397894
rat22	1	limbV_ln	45	42.419225485881
rat22	1	limbV_ln	49	42.100270766228
rat22	1	limbV_ln	52	42.765596268041
rat22	1	limbV_ln	53	37.3769738674492
rat22	1	limbV_ln	54	38.9982432052742
rat22	1	limbV_ln	55	45.779810291385
rat22	1	limbV_ln	56	41.6561565712798
rat22	1	limbV_ln	57	39.3306518621338
rat22	1	limbV_ln	59	42.357690964619
rat22	1	limbV_ln	63	36.7698518037331
rat22	1	limbV_ln	66	39.946917884167
rat22	1	limbV_ln	67	45.8846725054854
rat22	1	limbV_ln	68	40.656477695279
rat22	1	limbV_ln	76	38.6136819287007
rat22	1	limbV_ln	78	42.466803177202
rat22	1	limbV_ln	79	39.7988845181113
rat22	1	limbV_ln	81	38.8798989010421
rat22	48	hip	1	61.4108125914118
rat22	48	hip	5	53.2569738227263
rat22	48	hip	6	58.8445236810465
rat22	48	hip	8	58.1846030624275
rat22	48	hip	9	55.564318546783
rat22	48	hip	10	63.9451848632624
rat22	48	hip	11	61.8651322397147
rat22	48	hip	12	55.5191337289274
rat22	48	hip	14	62.0145003026815
rat22	48	hip	15	70.3867287296021
rat22	48	hip	18	57.1684421683506
rat22	48	hip	19	71.8675987108711
rat22	48	hip	20	67.0784029573459
rat22	48	hip	21	56.6081663431558
rat22	48	hip	22	65.5970019377197
rat22	48	hip	23	70.7795846675244
rat22	48	hip	24	55.0933362630415
rat22	48	hip	25	62.7776498063217
rat22	48	hip	26	62.1503842985611
rat22	48	hip	27	62.0129311609127
rat22	48	hip	28	55.9733052529157
rat22	48	hip	29	60.1745337519829
rat22	48	hip	30	62.2384684593498
rat22	48	hip	31	62.1404296720738
rat22	48	hip	33	64.5743829389768
rat22	48	hip	34	56.4913849758119
rat22	48	hip	35	55.8944526406043
rat22	48	hip	36	59.0065194594606
rat22	48	hip	37	68.9365087057465
rat22	48	hip	38	63.8050267737511
rat22	48	hip	39	83.7573613978403
rat22	48	hip	40	60.6283703065053
rat22	48	hip	41	64.5813993475458
rat22	48	hip	42	59.7300465770713
rat22	48	hip	43	69.7367611999771
rat22	48	hip	44	65.860171901669
rat22	48	hip	50	60.4760360898491
rat22	48	hip	51	51.7876348914562
rat22	48	hip	54	59.2776130597387
rat22	48	hip	55	69.9580777310855
rat22	48	hip	56	65.3524694186922
rat22	48	hip	57	56.4167994198882
rat22	48	hip	58	60.5490029237992
rat22	48	hip	59	61.6305541803679
rat22	48	hip	60	58.583347869249
rat22	48	hip	62	64.4242111482296
rat22	48	hip	63	53.3918619340278
rat22	48	hip	64	64.6444886021058
rat22	48	hip	65	69.6809123788088
rat22	48	hip	66	59.0282037298993
rat22	48	knee	1	48.0583615834658
rat22	48	knee	5	46.8337059791648
rat22	48	knee	6	45.8551377498848
rat22	48	knee	8	43.4513540506889
rat22	48	knee	9	42.0786909164366
rat22	48	knee	10	45.0400710497549
rat22	48	knee	11	45.364411263405
rat22	48	knee	12	43.7096867140993
rat22	48	knee	14	43.4217883058969
rat22	48	knee	15	41.3671316106933
rat22	48	knee	18	47.3814176711336
rat22	48	knee	19	46.4693265509698
rat22	48	knee	20	44.9742438426719
rat22	48	knee	21	47.4852782867038
rat22	48	knee	22	44.4156559449333
rat22	48	knee	23	39.0226493586136
rat22	48	knee	24	49.5832803084701
rat22	48	knee	25	47.876721230171
rat22	48	knee	26	49.4009504795981
rat22	48	knee	27	44.8957053320764
rat22	48	knee	28	40.0156959260313
rat22	48	knee	29	46.7226726520265
rat22	48	knee	30	44.550292317556
rat22	48	knee	31	50.8357387162384
rat22	48	knee	33	42.395763768106
rat22	48	knee	34	39.3214434558315
rat22	48	knee	35	45.4079533563085
rat22	48	knee	36	44.4098205052578
rat22	48	knee	37	46.5560956246274
rat22	48	knee	38	48.7400029963
rat22	48	knee	39	44.502538355657
rat22	48	knee	40	44.9178477352704
rat22	48	knee	41	49.3100838998666
rat22	48	knee	42	45.5879540712364
rat22	48	knee	43	50.3522896308564
rat22	48	knee	44	46.5665018424608
rat22	48	knee	50	49.1076697971263
rat22	48	knee	51	46.5355491199196
rat22	48	knee	54	47.3176786519398
rat22	48	knee	55	45.9421139067219
rat22	48	knee	56	46.7156500945029
rat22	48	knee	57	38.0166701570816
rat22	48	knee	58	49.9564009413978
rat22	48	knee	59	47.3481885233849
rat22	48	knee	60	43.3108783872169
rat22	48	knee	62	47.2784010040406
rat22	48	knee	63	41.778036026167
rat22	48	knee	64	45.4843443466535
rat22	48	knee	65	47.1696766251661
rat22	48	knee	66	40.1011176155575
rat22	48	ankle	1	82.423704490792
rat22	48	ankle	5	81.6743191084924
rat22	48	ankle	6	73.8339578279187
rat22	48	ankle	8	69.5221909065865
rat22	48	ankle	9	81.8044147154282
rat22	48	ankle	10	89.0516815062331
rat22	48	ankle	11	78.7388899797127
rat22	48	ankle	12	72.5601569869121
rat22	48	ankle	14	86.3525200088853
rat22	48	ankle	15	78.8381062510344
rat22	48	ankle	18	89.0251014040661
rat22	48	ankle	19	83.1181727304128
rat22	48	ankle	20	83.1076691347893
rat22	48	ankle	21	82.9588438942593
rat22	48	ankle	22	85.7722143768451
rat22	48	ankle	23	83.2309709315567
rat22	48	ankle	24	84.2406450792476
rat22	48	ankle	25	79.9456125441844
rat22	48	ankle	26	83.329320331121
rat22	48	ankle	27	81.9546784616971
rat22	48	ankle	28	64.7282626627917
rat22	48	ankle	29	81.5203159687865
rat22	48	ankle	30	85.3449763085763
rat22	48	ankle	31	87.3422519735374
rat22	48	ankle	33	74.1987381640613
rat22	48	ankle	34	67.6298954131533
rat22	48	ankle	35	84.8019390673349
rat22	48	ankle	36	91.3943512593428
rat22	48	ankle	37	89.1402345970129
rat22	48	ankle	38	78.1285897992843
rat22	48	ankle	39	101.527194807481
rat22	48	ankle	40	85.6054168991898
rat22	48	ankle	41	80.8000951044499
rat22	48	ankle	42	91.9538069037101
rat22	48	ankle	43	89.8821767345055
rat22	48	ankle	44	81.2981548095801
rat22	48	ankle	50	91.7154656235598
rat22	48	ankle	51	76.5457748222026
rat22	48	ankle	54	85.219324145443
rat22	48	ankle	55	81.9513480069141
rat22	48	ankle	56	77.9078922193783
rat22	48	ankle	57	68.5317775491724
rat22	48	ankle	58	85.2027153542269
rat22	48	ankle	59	90.2052492477137
rat22	48	ankle	60	92.2092217405212
rat22	48	ankle	62	85.8619582825964
rat22	48	ankle	63	90.1732361641179
rat22	48	ankle	64	80.1845539000596
rat22	48	ankle	65	77.4493490288653
rat22	48	ankle	66	87.8722342668441
rat22	48	limbV_ang	1	127.977667125458
rat22	48	limbV_ang	5	120.667980529872
rat22	48	limbV_ang	6	125.463565490605
rat22	48	limbV_ang	8	125.839139529912
rat22	48	limbV_ang	9	126.370744266425
rat22	48	limbV_ang	10	133.799447277694
rat22	48	limbV_ang	11	129.216042973889
rat22	48	limbV_ang	12	123.536674841713
rat22	48	limbV_ang	14	132.729987670025
rat22	48	limbV_ang	15	140.983569886393
rat22	48	limbV_ang	18	126.25181958069
rat22	48	limbV_ang	19	139.258120985802
rat22	48	limbV_ang	20	135.807219041522
rat22	48	limbV_ang	21	124.056402715078
rat22	48	limbV_ang	22	135.088334875584
rat22	48	limbV_ang	23	144.322334964524
rat22	48	limbV_ang	24	120.975536735839
rat22	48	limbV_ang	25	128.717204223744
rat22	48	limbV_ang	26	127.727734916138
rat22	48	limbV_ang	27	130.384305841781
rat22	48	limbV_ang	28	126.018374911698
rat22	48	limbV_ang	29	127.156022392296
rat22	48	limbV_ang	30	131.831086070749
rat22	48	limbV_ang	31	127.763166230406
rat22	48	limbV_ang	33	133.390465863441
rat22	48	limbV_ang	34	126.769801954987
rat22	48	limbV_ang	35	124.897803130553
rat22	48	limbV_ang	36	130.334983925894
rat22	48	limbV_ang	37	138.109780354667
rat22	48	limbV_ang	38	128.987312662484
rat22	48	limbV_ang	39	157.744257130777
rat22	48	limbV_ang	40	129.866938664331
rat22	48	limbV_ang	41	129.644783660053
rat22	48	limbV_ang	42	130.382100395184
rat22	48	limbV_ang	43	135.891665537863
rat22	48	limbV_ang	44	133.148908746492
rat22	48	limbV_ang	50	128.392677569431
rat22	48	limbV_ang	51	118.522614226381
rat22	48	limbV_ang	54	127.025863448192
rat22	48	limbV_ang	55	137.629905565629
rat22	48	limbV_ang	56	131.872944130689
rat22	48	limbV_ang	57	127.550608347483
rat22	48	limbV_ang	58	126.126465082845
rat22	48	limbV_ang	59	130.51350434523
rat22	48	limbV_ang	60	131.368147750696
rat22	48	limbV_ang	62	132.39051241948
rat22	48	limbV_ang	63	127.066252683477
rat22	48	limbV_ang	64	132.311782143562
rat22	48	limbV_ang	65	135.477212662955
rat22	48	limbV_ang	66	132.762618727203
rat22	48	limbV_ln	1	42.5770846829472
rat22	48	limbV_ln	5	41.5739268106474
rat22	48	limbV_ln	6	39.4416206582838
rat22	48	limbV_ln	8	37.1210576818548
rat22	48	limbV_ln	9	38.9130837146088
rat22	48	limbV_ln	10	42.7183121593306
rat22	48	limbV_ln	11	40.6777788886071
rat22	48	limbV_ln	12	37.8445823632774
rat22	48	limbV_ln	14	40.7737878907627
rat22	48	limbV_ln	15	38.0009621703256
rat22	48	limbV_ln	18	42.6450125336967
rat22	48	limbV_ln	19	42.3558277492107
rat22	48	limbV_ln	20	41.1622368319055
rat22	48	limbV_ln	21	41.9233317039544
rat22	48	limbV_ln	22	41.7138099548399
rat22	48	limbV_ln	23	37.2487980400046
rat22	48	limbV_ln	24	43.7927467592955
rat22	48	limbV_ln	25	42.2546340775201
rat22	48	limbV_ln	26	43.8090723750845
rat22	48	limbV_ln	27	41.0709709585058
rat22	48	limbV_ln	28	33.7348039171981
rat22	48	limbV_ln	29	42.0267518673722
rat22	48	limbV_ln	30	41.3034998731808
rat22	48	limbV_ln	31	45.1674955133725
rat22	48	limbV_ln	33	37.7668941917926
rat22	48	limbV_ln	34	34.313777016888
rat22	48	limbV_ln	35	41.4876738944473
rat22	48	limbV_ln	36	42.1572025590741
rat22	48	limbV_ln	37	42.9827544149068
rat22	48	limbV_ln	38	42.1664711619096
rat22	48	limbV_ln	39	44.1317257014514
rat22	48	limbV_ln	40	41.7625611588656
rat22	48	limbV_ln	41	43.30284007767
rat22	48	limbV_ln	42	42.8350202457361
rat22	48	limbV_ln	43	45.9888835958709
rat22	48	limbV_ln	44	41.6117865986217
rat22	48	limbV_ln	50	44.9456428637193
rat22	48	limbV_ln	51	40.2782153215516
rat22	48	limbV_ln	54	42.6310075847659
rat22	48	limbV_ln	55	41.6156438086413
rat22	48	limbV_ln	56	40.9913446482879
rat22	48	limbV_ln	57	33.8770354377194
rat22	48	limbV_ln	58	44.5171656009397
rat22	48	limbV_ln	59	43.5848221878202
rat22	48	limbV_ln	60	40.9910288858193
rat22	48	limbV_ln	62	42.6713819565519
rat22	48	limbV_ln	63	39.4043552988045
rat22	48	limbV_ln	64	40.9368585848144
rat22	48	limbV_ln	65	41.4793380293642
rat22	48	limbV_ln	66	38.9337862382855
rat24	-1	hip	2	94.7655548860962
rat24	-1	hip	3	86.5958268192405
rat24	-1	hip	4	77.2120562065382
rat24	-1	hip	5	87.6676481615504
rat24	-1	hip	6	85.1249997687679
rat24	-1	hip	8	90.5773068471833
rat24	-1	hip	9	75.680003851789
rat24	-1	hip	10	91.6561721689263
rat24	-1	hip	15	94.0078637783822
rat24	-1	hip	16	82.4423084617128
rat24	-1	hip	17	91.6768967829772
rat24	-1	hip	18	80.2680338333396
rat24	-1	hip	20	87.8603253863639
rat24	-1	hip	22	80.9830895945993
rat24	-1	hip	23	92.0687562114838
rat24	-1	hip	27	80.9843432688408
rat24	-1	hip	29	77.6669593374645
rat24	-1	hip	31	86.4657737954158
rat24	-1	hip	32	100.745212977799
rat24	-1	hip	33	92.86792610717
rat24	-1	hip	38	97.1365982322269
rat24	-1	hip	39	93.770097260987
rat24	-1	hip	41	79.2305679679378
rat24	-1	hip	46	95.7299857031909
rat24	-1	hip	62	92.264467334936
rat24	-1	hip	63	93.5357368963354
rat24	-1	hip	64	82.9173437531766
rat24	-1	hip	72	85.7703579533757
rat24	-1	hip	74	92.4308211071509
rat24	-1	hip	77	94.6417168330814
rat24	-1	hip	78	86.3181165657325
rat24	-1	hip	79	101.693144374714
rat24	-1	hip	84	86.5773855297803
rat24	-1	hip	85	92.0131170479917
rat24	-1	hip	86	85.3350491744083
rat24	-1	hip	87	98.7417964042508
rat24	-1	hip	94	101.758522455908
rat24	-1	hip	111	96.4886537792362
rat24	-1	knee	2	88.5607126233805
rat24	-1	knee	3	71.8657745630414
rat24	-1	knee	4	68.711145749096
rat24	-1	knee	5	62.7796037734645
rat24	-1	knee	6	80.5804165263538
rat24	-1	knee	8	59.8062798754795
rat24	-1	knee	9	68.3493700121078
rat24	-1	knee	10	67.9007545383602
rat24	-1	knee	15	70.5374197039748
rat24	-1	knee	16	74.91535452641
rat24	-1	knee	17	65.7087713665378
rat24	-1	knee	18	76.37162788779
rat24	-1	knee	20	75.8305191582999
rat24	-1	knee	22	77.7433084104664
rat24	-1	knee	23	77.683664049664
rat24	-1	knee	27	75.3068338202663
rat24	-1	knee	29	72.7886652296395
rat24	-1	knee	31	74.8943332116683
rat24	-1	knee	32	75.263210221363
rat24	-1	knee	33	83.6871312313601
rat24	-1	knee	38	73.4672470161121
rat24	-1	knee	39	78.7351759824494
rat24	-1	knee	41	77.4207612402333
rat24	-1	knee	46	78.2813980886119
rat24	-1	knee	62	77.2243932220345
rat24	-1	knee	63	71.7117527803694
rat24	-1	knee	64	83.8049105525638
rat24	-1	knee	72	80.2446883138122
rat24	-1	knee	74	71.76028803607
rat24	-1	knee	77	69.6300655310851
rat24	-1	knee	78	80.3118109547498
rat24	-1	knee	79	75.479970471568
rat24	-1	knee	84	73.6264746131693
rat24	-1	knee	85	64.2366640521248
rat24	-1	knee	86	70.6011050581765
rat24	-1	knee	87	62.6310068455917
rat24	-1	knee	94	79.0532869701121
rat24	-1	knee	111	81.0900671385613
rat24	-1	ankle	2	100.078360028956
rat24	-1	ankle	3	94.5841249981882
rat24	-1	ankle	4	79.366060895442
rat24	-1	ankle	5	68.1396917260052
rat24	-1	ankle	6	93.4825254924408
rat24	-1	ankle	8	86.6188858219734
rat24	-1	ankle	9	80.1821798465329
rat24	-1	ankle	10	82.6366660597712
rat24	-1	ankle	15	83.9339731379942
rat24	-1	ankle	16	88.9926631590582
rat24	-1	ankle	17	88.5911909440578
rat24	-1	ankle	18	90.6639717480329
rat24	-1	ankle	20	86.0227103863328
rat24	-1	ankle	22	81.9985090146378
rat24	-1	ankle	23	97.3961589326149
rat24	-1	ankle	27	80.006901211195
rat24	-1	ankle	29	84.4600442225269
rat24	-1	ankle	31	82.4885926923338
rat24	-1	ankle	32	96.8058745561542
rat24	-1	ankle	33	92.9360763928492
rat24	-1	ankle	38	89.3440753493635
rat24	-1	ankle	39	92.1272055279862
rat24	-1	ankle	41	87.1130537150635
rat24	-1	ankle	46	93.8918624363615
rat24	-1	ankle	62	87.4670077857738
rat24	-1	ankle	63	87.7843431840047
rat24	-1	ankle	64	90.2613393264376
rat24	-1	ankle	72	92.3337816164298
rat24	-1	ankle	74	86.0408615214696
rat24	-1	ankle	77	88.0105530270561
rat24	-1	ankle	78	90.5295344639405
rat24	-1	ankle	79	98.7756092306108
rat24	-1	ankle	84	92.9944224183837
rat24	-1	ankle	85	87.6245754828666
rat24	-1	ankle	86	84.5240577334688
rat24	-1	ankle	87	86.7420185808229
rat24	-1	ankle	94	96.5425748596632
rat24	-1	ankle	111	94.1477777073306
rat24	-1	limbV_ang	2	138.618631754362
rat24	-1	limbV_ang	3	140.188509624045
rat24	-1	limbV_ang	4	130.566608832099
rat24	-1	limbV_ang	5	142.024269489992
rat24	-1	limbV_ang	6	132.819597058792
rat24	-1	limbV_ang	8	150.446378505915
rat24	-1	limbV_ang	9	128.947474146932
rat24	-1	limbV_ang	10	144.942651767405
rat24	-1	limbV_ang	15	146.036697120968
rat24	-1	limbV_ang	16	133.147446581216
rat24	-1	limbV_ang	17	147.84429370326
rat24	-1	limbV_ang	18	130.684850335777
rat24	-1	limbV_ang	20	137.244195895898
rat24	-1	limbV_ang	22	128.138167370858
rat24	-1	limbV_ang	23	142.85679464139
rat24	-1	limbV_ang	27	129.646125499038
rat24	-1	limbV_ang	29	128.179567926059
rat24	-1	limbV_ang	31	136.111001106851
rat24	-1	limbV_ang	32	152.400167487676
rat24	-1	limbV_ang	33	138.458821243452
rat24	-1	limbV_ang	38	148.346843060109
rat24	-1	limbV_ang	39	142.606399262945
rat24	-1	limbV_ang	41	127.719201208993
rat24	-1	limbV_ang	46	145.330305077892
rat24	-1	limbV_ang	62	140.621261967931
rat24	-1	limbV_ang	63	145.458394734554
rat24	-1	limbV_ang	64	127.607582711824
rat24	-1	limbV_ang	72	133.436040771055
rat24	-1	limbV_ang	74	144.269125303057
rat24	-1	limbV_ang	77	148.177780865122
rat24	-1	limbV_ang	78	133.873296055843
rat24	-1	limbV_ang	79	153.508439937998
rat24	-1	limbV_ang	84	138.620241867678
rat24	-1	limbV_ang	85	149.293363125465
rat24	-1	limbV_ang	86	138.409751462038
rat24	-1	limbV_ang	87	156.881848914658
rat24	-1	limbV_ang	94	150.735660221301
rat24	-1	limbV_ang	111	143.739510213939
rat24	-1	limbV_ln	2	66.2363308737067
rat24	-1	limbV_ln	3	57.4871953372532
rat24	-1	limbV_ln	4	52.8849820594236
rat24	-1	limbV_ln	5	48.5985959779606
rat24	-1	limbV_ln	6	61.6797446100619
rat24	-1	limbV_ln	8	50.0820143921653
rat24	-1	limbV_ln	9	53.3047611326054
rat24	-1	limbV_ln	10	54.3075749496537
rat24	-1	limbV_ln	15	55.6490858491692
rat24	-1	limbV_ln	16	57.9561325787893
rat24	-1	limbV_ln	17	53.8135880249674
rat24	-1	limbV_ln	18	58.4444553512894
rat24	-1	limbV_ln	20	58.1942931634685
rat24	-1	limbV_ln	22	58.7820971470817
rat24	-1	limbV_ln	23	60.0030307883449
rat24	-1	limbV_ln	27	56.9199056535881
rat24	-1	limbV_ln	29	57.081731513832
rat24	-1	limbV_ln	31	56.8212345606628
rat24	-1	limbV_ln	32	59.7812598547693
rat24	-1	limbV_ln	33	63.0818066354001
rat24	-1	limbV_ln	38	57.9800281204973
rat24	-1	limbV_ln	39	60.2792150406998
rat24	-1	limbV_ln	41	59.2451511579896
rat24	-1	limbV_ln	46	60.0847152198995
rat24	-1	limbV_ln	62	59.6301928733079
rat24	-1	limbV_ln	63	57.009771520723
rat24	-1	limbV_ln	64	63.1937360885178
rat24	-1	limbV_ln	72	61.3931581647625
rat24	-1	limbV_ln	74	56.3727096426709
rat24	-1	limbV_ln	77	55.6858227261207
rat24	-1	limbV_ln	78	60.7749266831525
rat24	-1	limbV_ln	79	60.346731280261
rat24	-1	limbV_ln	84	58.2857208027292
rat24	-1	limbV_ln	85	52.4151198641342
rat24	-1	limbV_ln	86	54.6084448308618
rat24	-1	limbV_ln	87	51.458778238871
rat24	-1	limbV_ln	94	61.8813021682615
rat24	-1	limbV_ln	111	62.4039605957089
rat24	1	hip	2	63.8235818335169
rat24	1	hip	3	54.8264869441451
rat24	1	hip	4	50.5547247040728
rat24	1	hip	5	68.9902314762532
rat24	1	hip	6	55.1095661803549
rat24	1	hip	7	71.3929186756116
rat24	1	hip	8	72.0876290022688
rat24	1	hip	11	59.4667167079059
rat24	1	hip	12	66.8271469582154
rat24	1	hip	15	58.4958895778043
rat24	1	hip	16	51.6746028209621
rat24	1	hip	35	69.5168685583925
rat24	1	hip	40	68.2875626817934
rat24	1	hip	42	67.1225163420184
rat24	1	hip	44	69.3858255680646
rat24	1	hip	46	69.3058986602056
rat24	1	hip	48	72.7283685307209
rat24	1	hip	50	58.7229925454329
rat24	1	hip	54	71.0686552236493
rat24	1	hip	55	65.6325198727219
rat24	1	hip	56	68.3587041542117
rat24	1	hip	57	71.1517505878715
rat24	1	hip	76	68.0332385110785
rat24	1	hip	79	64.8661163186028
rat24	1	hip	80	69.1211106231169
rat24	1	hip	81	61.0927451348654
rat24	1	hip	82	59.9468501490223
rat24	1	hip	83	59.5313218008929
rat24	1	hip	84	61.7466737273067
rat24	1	hip	85	56.751069643477
rat24	1	hip	86	65.9585832140595
rat24	1	hip	87	70.7348937279805
rat24	1	hip	115	71.4027439129694
rat24	1	hip	118	68.7512702126932
rat24	1	hip	120	66.9201411405411
rat24	1	hip	123	66.310609407618
rat24	1	hip	126	66.2543100847217
rat24	1	hip	129	75.5544099745255
rat24	1	hip	146	70.8370950568375
rat24	1	hip	147	66.8876128841818
rat24	1	hip	149	69.7678449603303
rat24	1	hip	152	68.5276773071514
rat24	1	hip	153	70.9159304967317
rat24	1	knee	2	49.4910577221678
rat24	1	knee	3	57.1609416577547
rat24	1	knee	4	56.1682411217906
rat24	1	knee	5	62.1558746390763
rat24	1	knee	6	56.8598615887038
rat24	1	knee	7	64.9809161791163
rat24	1	knee	8	64.1779403476639
rat24	1	knee	11	57.4920141050295
rat24	1	knee	12	53.1700793887627
rat24	1	knee	15	56.4147733267496
rat24	1	knee	16	56.6978227084502
rat24	1	knee	35	60.4287744271462
rat24	1	knee	40	55.3576763630075
rat24	1	knee	42	54.047649035062
rat24	1	knee	44	61.4308651241723
rat24	1	knee	46	64.8850756879237
rat24	1	knee	48	64.719558149206
rat24	1	knee	50	56.5795065239117
rat24	1	knee	54	60.6242608843157
rat24	1	knee	55	67.4161311225077
rat24	1	knee	56	61.7910786583434
rat24	1	knee	57	66.3846941342447
rat24	1	knee	76	60.3795358375114
rat24	1	knee	79	56.5194307934665
rat24	1	knee	80	53.9200256972227
rat24	1	knee	81	56.7111408720856
rat24	1	knee	82	70.4434808321379
rat24	1	knee	83	52.0440952730096
rat24	1	knee	84	48.8031132329803
rat24	1	knee	85	56.2785977018733
rat24	1	knee	86	64.4721747614988
rat24	1	knee	87	66.606014696619
rat24	1	knee	115	62.1898360537195
rat24	1	knee	118	53.6450906536621
rat24	1	knee	120	57.8460117844269
rat24	1	knee	123	57.0426916299027
rat24	1	knee	126	62.1220799697548
rat24	1	knee	129	61.535156822905
rat24	1	knee	146	63.3225180109583
rat24	1	knee	147	61.8466782028046
rat24	1	knee	149	61.511300102362
rat24	1	knee	152	60.4263398857846
rat24	1	knee	153	58.4612614553334
rat24	14	hip	2	73.9027849955365
rat24	14	hip	3	89.1427898412978
rat24	14	hip	4	82.6748262135484
rat24	14	hip	5	80.220212801151
rat24	14	hip	6	92.7719395559946
rat24	14	hip	7	97.7789904131085
rat24	14	hip	17	81.545857557602
rat24	14	hip	19	81.549076265477
rat24	14	hip	21	75.7222218368679
rat24	14	hip	23	84.3778423034031
rat24	14	hip	24	85.8654997625163
rat24	14	hip	25	84.4241877998701
rat24	14	hip	28	88.2780246028393
rat24	14	hip	29	83.6228542932299
rat24	14	hip	33	87.2367227861348
rat24	14	hip	34	85.0968919064899
rat24	14	hip	35	69.9133777754825
rat24	14	hip	44	85.6723615425635
rat24	14	hip	45	75.3620260304074
rat24	14	hip	48	75.5146606155052
rat24	14	hip	49	84.7798444338432
rat24	14	hip	52	83.0041606538304
rat24	14	hip	53	71.3638770052557
rat24	14	hip	54	85.0177620834453
rat24	14	hip	59	88.4975699410483
rat24	14	hip	60	80.9322430474117
rat24	14	hip	63	82.5745371737881
rat24	14	hip	64	87.5230537728005
rat24	14	hip	65	81.2621096908352
rat24	14	hip	66	84.771300423646
rat24	14	hip	67	85.7479620659738
rat24	14	hip	68	85.7462356010809
rat24	14	hip	69	90.7068447869841
rat24	14	hip	70	85.967240872155
rat24	14	hip	76	81.8889837904522
rat24	14	hip	77	84.6468361047805
rat24	14	hip	78	78.1259968715845
rat24	14	hip	79	84.1869245406709
rat24	14	hip	81	81.2140065328941
rat24	14	hip	83	88.1951609538439
rat24	14	hip	87	83.3204564280311
rat24	14	hip	89	87.4160517560521
rat24	14	hip	90	82.0706415558003
rat24	14	hip	96	81.5695510335553
rat24	14	hip	99	89.7399472017939
rat24	14	hip	100	81.5339552202107
rat24	14	hip	103	86.3907492270356
rat24	14	hip	104	81.683709287197
rat24	14	hip	105	87.5030869442025
rat24	14	hip	106	83.5004512286081
rat24	14	hip	109	91.2115027300828
rat24	14	hip	115	83.8210008154986
rat24	14	hip	116	87.9867078154762
rat24	14	hip	117	87.9828189201189
rat24	14	hip	122	93.7202933440991
rat24	14	hip	124	90.5809166501887
rat24	14	knee	2	49.8257945325326
rat24	14	knee	3	48.5560874233867
rat24	14	knee	4	51.3104429341153
rat24	14	knee	5	60.1198967925468
rat24	14	knee	6	57.5093953092174
rat24	14	knee	7	57.0613449839619
rat24	14	knee	17	43.8518060526321
rat24	14	knee	19	59.4616909814613
rat24	14	knee	21	75.4073951768653
rat24	14	knee	23	51.588151726288
rat24	14	knee	24	41.4386320039785
rat24	14	knee	25	47.2091611483829
rat24	14	knee	28	43.9746658806226
rat24	14	knee	29	47.1295563467192
rat24	14	knee	33	42.0519302761373
rat24	14	knee	34	55.9585799411889
rat24	14	knee	35	49.2900331974265
rat24	14	knee	44	47.9380543106632
rat24	14	knee	45	52.9740192254809
rat24	14	knee	48	47.5470311011714
rat24	14	knee	49	43.9786273408128
rat24	14	knee	52	42.6529626929901
rat24	14	knee	53	45.2215817037668
rat24	14	knee	54	43.8271132332171
rat24	14	knee	59	54.6525145400432
rat24	14	knee	60	39.5384299284547
rat24	14	knee	63	49.4050468648734
rat24	14	knee	64	45.5104187353326
rat24	14	knee	65	77.9346440321297
rat24	14	knee	66	47.4780097416706
rat24	14	knee	67	75.6939801072
rat24	14	knee	68	50.7709428282159
rat24	14	knee	69	59.7626943155559
rat24	14	knee	70	56.6499962817562
rat24	14	knee	76	44.7698148953409
rat24	14	knee	77	50.978066538277
rat24	14	knee	78	55.3871046789194
rat24	14	knee	79	47.9218967804658
rat24	14	knee	81	54.5881719352426
rat24	14	knee	83	69.55165727519
rat24	14	knee	87	56.0479025244496
rat24	14	knee	89	67.4002849657564
rat24	14	knee	90	48.8606024604382
rat24	14	knee	96	53.1646433835097
rat24	14	knee	99	57.1938372443791
rat24	14	knee	100	67.5932120746205
rat24	14	knee	103	62.697213829557
rat24	14	knee	104	57.1056281616335
rat24	14	knee	105	41.0368919393942
rat24	14	knee	106	60.2779923084042
rat24	14	knee	109	51.1010211859664
rat24	14	knee	115	55.9532563876046
rat24	14	knee	116	47.7446345343713
rat24	14	knee	117	67.2300843407382
rat24	14	knee	122	51.5788734612069
rat24	14	knee	124	66.9173533833969
rat24	14	ankle	2	93.3903179234221
rat24	14	ankle	3	88.2877383367598
rat24	14	ankle	4	87.4904879754202
rat24	14	ankle	5	86.4251415893504
rat24	14	ankle	6	78.2497115371964
rat24	14	ankle	7	89.7739365437113
rat24	14	ankle	17	88.0191411553723
rat24	14	ankle	19	89.871293224552
rat24	14	ankle	21	94.3533636206987
rat24	14	ankle	23	89.352166395309
rat24	14	ankle	24	92.6094734314316
rat24	14	ankle	25	84.7302408081474
rat24	14	ankle	28	81.0170373530587
rat24	14	ankle	29	78.0630067033877
rat24	14	ankle	33	90.2713791721295
rat24	14	ankle	34	85.4470091866203
rat24	14	ankle	35	76.0346225724796
rat24	14	ankle	44	84.3666410495031
rat24	14	ankle	45	79.2425501754716
rat24	14	ankle	48	75.1859034226587
rat24	14	ankle	49	71.9785442087074
rat24	14	ankle	52	83.3677599291742
rat24	14	ankle	53	68.0940183544239
rat24	14	ankle	54	75.5070712240389
rat24	14	ankle	59	86.967749416623
rat24	14	ankle	60	82.6693609215641
rat24	14	ankle	63	74.3781734413837
rat24	14	ankle	64	80.2702763851174
rat24	14	ankle	65	99.329800264585
rat24	14	ankle	66	88.2684526295742
rat24	14	ankle	67	97.955808068739
rat24	14	ankle	68	86.6558238805614
rat24	14	ankle	69	87.9464832417478
rat24	14	ankle	70	69.2767530996394
rat24	14	ankle	76	83.0010235873096
rat24	14	ankle	77	86.8852050975184
rat24	14	ankle	78	83.6113074126489
rat24	14	ankle	79	81.1467024742557
rat24	14	ankle	81	85.6333202596887
rat24	14	ankle	83	85.3735926517229
rat24	14	ankle	87	88.2591685260893
rat24	14	ankle	89	91.9637939103195
rat24	14	ankle	90	89.8659617278031
rat24	14	ankle	96	85.5394250828973
rat24	14	ankle	99	93.7285659900702
rat24	14	ankle	100	88.8992748245331
rat24	14	ankle	103	91.515906581712
rat24	14	ankle	104	89.1036691354529
rat24	14	ankle	105	91.2346753186435
rat24	14	ankle	106	84.8296511282134
rat24	14	ankle	109	87.5514383857604
rat24	14	ankle	115	92.5837758422977
rat24	14	ankle	116	95.7977067733478
rat24	14	ankle	117	87.3178852256392
rat24	14	ankle	122	96.1082477066992
rat24	14	ankle	124	83.4650142311718
rat24	14	limbV_ang	2	142.872835181853
rat24	14	limbV_ang	3	156.784275872402
rat24	14	limbV_ang	4	147.597556282678
rat24	14	limbV_ang	5	139.727170095438
rat24	14	limbV_ang	6	151.224486117411
rat24	14	limbV_ang	7	158.978809649744
rat24	14	limbV_ang	17	152.301728392197
rat24	14	limbV_ang	19	141.305192808586
rat24	14	limbV_ang	21	126.128480605017
rat24	14	limbV_ang	23	149.08397478059
rat24	14	limbV_ang	24	159.307124200749
rat24	14	limbV_ang	25	151.519720170671
rat24	14	limbV_ang	28	156.629294842011
rat24	14	limbV_ang	29	149.008786674505
rat24	14	limbV_ang	33	159.770286986177
rat24	14	limbV_ang	34	146.289493579762
rat24	14	limbV_ang	35	134.143205501071
rat24	14	limbV_ang	44	152.235702657974
rat24	14	limbV_ang	45	137.597087928116
rat24	14	limbV_ang	48	140.257139439113
rat24	14	limbV_ang	49	151.083144976079
rat24	14	limbV_ang	52	152.902434966992
rat24	14	limbV_ang	53	136.48477386648
rat24	14	limbV_ang	54	152.037561506577
rat24	14	limbV_ang	59	150.976367516392
rat24	14	limbV_ang	60	152.59966739951
rat24	14	limbV_ang	63	145.511919492489
rat24	14	limbV_ang	64	154.823064920014
rat24	14	limbV_ang	65	130.817812987566
rat24	14	limbV_ang	66	152.47899048616
rat24	14	limbV_ang	67	136.953069581125
rat24	14	limbV_ang	68	150.69331046511
rat24	14	limbV_ang	69	150.159370341287
rat24	14	limbV_ang	70	144.052437023124
rat24	14	limbV_ang	76	149.896674381808
rat24	14	limbV_ang	77	149.501869106157
rat24	14	limbV_ang	78	139.158977331859
rat24	14	limbV_ang	79	149.467686556805
rat24	14	limbV_ang	81	143.137022510595
rat24	14	limbV_ang	83	140.419824053048
rat24	14	limbV_ang	87	144.73461781956
rat24	14	limbV_ang	89	142.029455261583
rat24	14	limbV_ang	90	148.955074939569
rat24	14	limbV_ang	96	144.292396493194
rat24	14	limbV_ang	99	151.916692884616
rat24	14	limbV_ang	100	135.549346580415
rat24	14	limbV_ang	103	144.06054575778
rat24	14	limbV_ang	104	142.753994103338
rat24	14	limbV_ang	105	160.588500424134
rat24	14	limbV_ang	106	141.172617179482
rat24	14	limbV_ang	109	155.907394924168
rat24	14	limbV_ang	115	146.40783640018
rat24	14	limbV_ang	116	157.725027223541
rat24	14	limbV_ang	117	141.817500316897
rat24	14	limbV_ang	122	160.449371661341
rat24	14	limbV_ang	124	143.630577599726
rat24	14	limbV_ln	2	44.4747440522088
rat24	14	limbV_ln	3	44.5750038448544
rat24	14	limbV_ln	4	46.8612039950086
rat24	14	limbV_ln	5	50.372322963833
rat24	14	limbV_ln	6	48.7920963638725
[truncated: 3,424 more rows]
